# Supplementary material for: Anillin regulates epithelial cell mechanics by structuring the medial-apical actomyosin network
Source: eLife. 2019 Jan 31;8:e39065. doi: 10.7554/eLife.39065 (PMC6424563; doi:10.7554/eLife.39065)
Supplement: Figure 1—source data 1. — (Figure 1B) vinculin intensity at junctions with anillin perturbations. (Figure 1D) Junction recoil after laser ablation with anillin perturbations. (Figure 1E) Initial junction length before laser ablation. (Figure 1—figure supplement 1B,C) Junctional vinculin and α-catenin intensity with anillin perturbations. (Figure 1—figure supplement 1D) Example junction recoil after laser ablation with anillin perturbations. (Figure 1—figure supplement 1E) Junction recoil after laser ablation with anillin perturbations monitored for 45 s. (Figure 1—figure supplement 2C) Percentage of cells that separate perpendicularly after junctional laser ablation. [file elife-39065-fig1-data1.xlsx]

## Sheet: Sheet1
Figure 1B				Figure 1D
Vinculin intensity at junctions				Junction recoil after laser albation with Anillin perturbations
control	Anillin KD	Anillin OE		Time (s)	Control
2.0814	0.773288	1.68845		0	0	0	0	0	0	0	0	0	0	0	0	0	0	0	0	0	0	0	0	0	0	0	0	0	0	0	0	0	0	0	0	0	0	0	0	0	0	0	0	0	0	0	0	0	0
1.47053	0.348791	1.01432		1.293	1.022	0.57	0.102	0.541	0	0.208	0.407	0.231	0.442	0.306	0.179	0.009	-0.202	-0.025	0.003	-0.09	0	0.214	-0.078	0.211	-0.054	-0.243	-0.002	0.215	0.15	-0.032	0.122	0.078	0.425	0.425	0.017	0.212	-0.007	0	0	0	0	0	0	0	0.097	0	0	0	0
1.13943	1.03166	0.7927		2.586	1.022	0.716	0.243	0.541	0	0.208	0.499	0.299	0.48	0.292	0.289	-0.006	0.118	0.206	-0.082	0.472	0.04	0.006	-0.034	0.388	-0.08	0.09	0.324	0.282	0.271	0.118	0.082	0.375	0.778	0.778	-0.012	0.425	0.113	0	0	0	0	0.72	0	0	0.168	0	0	0	0
0.731906	0.131978	0.956869		3.879	1.202	0.716	0.243	0.621	0.113	0.328	0.499	0.457	0.564	0.375	0.367	0.018	-0.279	0.447	-0.049	0.472	0.073	0.205	0.12	0.725	0.094	0.161	0.395	0.461	0.478	0.058	0.282	0.472	0.969	0.969	0.159	0.504	0.261	0	0	0.627	0	0.962	0.113	0	0.192	0	0	0.559	0.707
1.05576	0.387348	1.13337		5.172	1.322	0.716	0.243	0.701	0.113	0.328	0.565	0.415	0.965	0.342	0.533	0.294	-0.244	0.284	-0.078	0.795	0.133	0.055	0.41	0.817	0.376	0.29	0.318	1.361	0.571	0.186	0.244	0.787	1.44	1.44	0.631	0.804	0.172	0	0	0.744	0	1.286	0.358	0	0.24	0	0	0.559	0.946
0.882294	0.411217	0.333235		6.465	1.74	0.716	0.31	0.701	0.249	0.299	0.565	0.588	1.043	0.614	0.603	0.5	-0.28	0.674	-0.252	0.719	0.266	0.527	0.25	1.31	0.394	0.406	0.394	1.682	1.14	0.187	0.442	0.943	1.534	1.534	0.564	0.91	0.32	0	0	1.255	0	1.505	0.671	0.275	0.276	0.051	0	0.862	1.457
0.89975	0.1644	0.529995		7.758	1.836	0.716	0.471	0.701	0.249	0.387	0.579	0.636	1.369	0.524	0.862	0.496	0.002	0.821	0.175	1.028	0.291	0.527	0.41	1.621	0.602	0.538	0.633	2.031	1.589	0.325	0.398	1.103	1.822	1.822	1.017	0.91	0.387	0	0	1.707	0	1.748	1.037	0.558	0.36	0.051	0	1.137	1.639
1.15781	0.253586	0.661903		9.051	2.016	0.716	0.471	0.843	0.342	0.265	0.484	1.003	1.57	0.795	0.995	0.612	-0.158	0.78	-0.082	1.549	0.232	0.343	0.565	1.91	0.945	0.691	0.719	2.209	1.948	0.454	0.32	1.615	2.344	2.344	1.119	0.948	0.588	0.19	0.19	2.002	0	1.879	1.221	0.847	0.492	0.224	0	1.274	1.983
1.26052	0.248322	1.39895		10.344	2.199	0.716	0.471	1.003	0.379	0.265	0.585	1.077	2.005	1.04	1.059	0.94	0.043	1.158	0.058	2.167	0.389	0.616	0.932	2.114	1.114	0.864	0.968	2.76	2.218	0.514	0.434	1.633	2.694	2.694	1.478	1.278	0.655	0.228	0.228	2.456	0	2.605	1.404	0.942	0.576	0.53	0	1.573	2.172
1.14657	0.146833	1.2454		11.637	2.529	0.716	0.785	1.364	0.664	0.265	0.797	1.271	2.523	1.163	1.497	1.438	0.287	1.26	-0.085	2.599	0.758	0.85	1.244	2.583	1.303	0.944	1.168	3.193	2.43	0.689	0.598	1.954	3.103	3.103	1.917	1.386	0.843	0.368	0.368	2.835	0	2.686	1.551	0.936	0.661	0.53	0.397	2.171	2.728
0.464252	0.582255	1.69802		12.93	2.625	0.989	0.967	1.622	0.696	0.265	0.797	1.639	2.766	1.362	1.538	1.929	0.365	1.236	0.485	2.771	0.844	1.055	1.606	2.736	1.632	1.309	1.333	3.346	2.819	0.781	0.604	2.306	3.679	3.679	2.279	1.618	0.97	0.368	0.368	3.005	0	3.393	1.647	1.145	0.782	1.157	0.397	2.261	2.805
0.310647	0.321125	0.905867		14.223	2.716	0.993	0.967	1.643	0.645	0.389	0.9	1.791	3.042	1.394	1.842	2.142	0.327	1.569	0.717	3.328	1.023	1.784	2.132	3.155	1.672	1.339	1.572	3.772	3.268	1.022	0.716	2.521	4.127	4.127	2.647	1.561	1.154	0.742	0.742	3.707	0	4.02	2.361	1.445	1.095	1.643	0.731	2.261	3.322
1.10346	0.996012	1.10105		15.516	3.315	1.419	1.064	1.841	0.943	0.387	0.93	1.739	3.49	1.907	2.253	2.023	0.568	1.695	0.768	3.581	1.099	1.631	2.438	3.546	2.308	1.655	1.929	4.432	3.748	1.258	0.756	3.056	4.842	4.842	2.84	1.767	1.266	0.742	0.742	3.931	0.41	4.564	2.422	1.71	1.095	2.032	1.452	2.835	3.448
0.936389	0.545329	0.778123		16.809	3.437	1.419	1.064	1.841	0.943	0.668	0.93	1.849	3.771	2.066	2.556	2.033	0.692	2.086	1.202	4.047	1.644	1.623	2.798	3.893	2.442	1.9	1.889	4.576	4.259	1.352	1.074	3.248	5.066	5.066	3.448	1.86	1.401	1.195	1.195	4.293	0.829	5.335	3.383	1.667	1.34	2.238	1.657	3.46	4.004
0.0551759	0.47284	1.0411		18.102	3.765	1.419	1.398	2.141	0.943	0.668	0.917	2.311	4.085	2.468	3.06	2.269	0.769	1.964	1.568	4.397	1.644	1.771	3.486	4.26	2.503	2.176	1.934	5.149	4.746	1.533	0.916	3.66	5.632	5.632	3.568	2.037	1.469	1.317	1.317	4.863	0.829	5.828	3.966	1.838	1.937	2.238	1.919	4.057	4.274
-0.185171	0.390716	1.30763
2.4938	0.943637	1.47282
1.11588	1.23046	2.11759		Anillin KD
1.39203	0.368903	1.65753		0	0	0	0	0	0	0	0	0	0	0	0	0	0	0	0	0	0	0	0	0	0	0	0	0	0	0	0	0	0	0	0	0	0	0	0
1.67382	0.361327	1.46234		1.328	0.685	1.103	0.695	0.454	0	1.803	2.04	-0.061	-0.063	0.189	0.239	0.355	0.097	0.739	0.446	-0.117	0.344	0.3	0.287	0.313	0.032	0.339	0.109	0.333	-0.028	0.357	0	0.358	0	0	0	0	0	0	0
1.45172	0.136771	2.63004		1.367	0.873	1.488	0.968	0.744	0.271	1.986	2.04	0.309	-0.196	0.336	0.297	0.736	0.356	1.103	0.483	-0.013	0.153	0.541	0.282	0.874	0.016	0.823	0.394	0.526	0.041	0.693	0.151	0.358	0	0	0.369	0	0	0	0
1.40165	0.0761632	1.57326		1.933	0.923	1.932	1.274	0.744	0.271	2.53	2.219	0.604	0.071	0.235	0.336	1.123	0.492	1.238	0.671	0.037	-0.013	0.842	0.509	1.31	-0.014	0.99	0.666	0.779	0.287	0.609	0.315	0.145	0.259	0.432	0.369	0	0	0	0
0.229228	-0.302824	1.82768		2.059	1.079	2.388	1.598	0.744	0.708	2.957	2.219	0.806	-0.063	0.257	0.414	1.692	0.629	3.103	1.055	0.083	0.064	1.02	0.933	1.868	0.362	1.328	0.65	1.128	-0.009	0.75	0.315	0.145	0.259	0.737	0.544	0	0	0	0
0.314154	0.214749	1.9538		2.31	0.935	2.553	1.633	1.133	0.886	3.562	3.028	0.895	0.049	0.331	0.569	2.372	0.807	4.048	1.531	0.269	0.004	1.563	1.018	2.262	0.284	1.528	0.991	1.284	0.228	0.981	0.513	0.542	0.259	0.737	0.759	0.622	0	0	0.263
1.05594	0.392718	1.06218		2.687	0.935	3.065	2.139	1.452	1.168	3.979	3.028	1.148	0.063	0.695	0.521	3.049	0.945	4.048	1.727	0.232	-0.149	2.823	1.557	2.813	0.419	1.867	1.06	1.873	0.228	1.204	0.907	0.968	0.259	0.779	0.742	0.954	0.107	0	0.263
1.67272	0.303196	0.910805		2.931	1.197	3.065	2.453	1.43	1.562	4.409	3.028	1.322	0.133	0.711	0.755	3.807	1.38	5.631	2.258	0.512	0.117	2.76	2.096	3.628	0.613	2.29	1.259	2.004	0.375	1.64	0.999	0.968	0.382	1.257	1.48	0.954	0.733	0.444	0.263
1.62074	0.35625	1.18005		3.238	1.706	3.554	2.811	1.766	1.734	4.75	3.841	1.627	-0.116	0.925	0.881	4.318	1.642	7.129	2.778	0.832	0.318	2.88	2.463	4.63	0.67	2.658	1.548	2.546	0.503	1.597	1.131	0.761	0.382	2.217	1.89	0.954	0.733	0.444	0.263
2.30812	0.433028	1.90594		3.814	2.028	3.554	3.005	1.891	2.179	5.105	4.149	2.236	-0.11	1.158	1.01	4.933	1.8	7.561	3.335	1.274	0.191	3.601	3.257	5.099	0.985	3.168	1.816	2.952	0.74	2.436	1.072	1.08	0.382	2.524	2.631	1.715	1.201	0.806	0.453
1.5355	-0.056806	1.41546		4.251	2.123	3.669	3.251	1.891	2.469	5.373	4.343	2.612	0.133	1.362	1.271	5.652	2.241	8.829	3.979	1.639	0.254	4.505	3.372	5.789	1.025	3.28	2.185	3.435	0.957	3.131	1.243	1.08	0.62	3.74	2.627	1.715	1.201	0.973	0.453
1.60042	0.0193993	1.20836		4.566	2.66	3.725	3.394	2.236	2.693	5.828	4.557	3.348	0.088	1.399	1.379	6.338	2.557	9.235	4.692	1.887	0.482	4.874	3.568	6.441	1.287	3.935	2.4	3.673	1.174	3.6	1.348	1.08	0.832	3.74	2.745	1.777	1.48	1.036	0.801
0.520343	0.2549	1.29511		5.178	3.345	3.979	3.394	2.398	2.85	6.032	4.736	3.958	0.11	1.493	1.609	7.246	2.931	9.356	5.362	2.354	0.576	5.246	3.767	7.59	1.531	4.553	2.867	4.431	1.282	3.967	1.46	1.306	1.013	4.488	3.263	2.366	2.396	1.036	0.956
1.10087	0.0075009	1.10772		5.886	3.667	4.499	3.587	2.398	2.906	6.587	4.736	4.626	0.202	2.014	2.104	8.672	3.444	9.756	5.935	2.644	0.557	5.426	4.221	7.533	1.584	5.291	2.979	4.734	1.154	4.544	1.599	1.306	1.27	4.488	3.684	2.366	3.039	1.253	0.956
1.17919	0.605058	1.70349		6.924	3.896	5.307	3.878	2.688	3.443	7.703	4.95	4.841	0.136	2.368	2.281	9.684	3.97	10.235	6.698	3.156	0.558	5.65	4.311	7.88	1.754	5.692	3.596	5.377	1.253	5.237	1.644	1.306	1.631	5.4	4.224	2.366	3.41	1.76	1.187
0.906469	0.803061	1.23409
1.47565	0.517405	1.59426
2.36254	0.508295	0.884639		Anillin OE
0.651232	0.755089	1.56305		0	0	0	0	0	0	0	0	0	0	0	0	0	0	0	0	0	0	0	0	0	0	0	0
1.1076	0.125131	1.22053		0	0	0	0	0	0	0	0	0	0	0	0	0	0	0	0	0	0	0	0	0	0	0.018	0
1.37252	0.575915	1.50298		0	0	0	0	0	0	0	0	0	0	0	0	0	0	0	0	0	0.41	0	0	0	0	0.018	0.138
0.977448	0.525376	0.859641		0	0	0	0	0.507	0	0	0.489	0	0	0	0	0.64	0.167	-0.541	0	0	1.131	0	0	0.242	0	0.095	0.187
1.96862	1.39559	1.46122		0	-0.113	0.298	0	0.798	0	0.258	0.735	0	0	0.168	0	1.287	0.167	-0.541	0	0.611	1.131	0	0	0.242	0.019	0.095	0.325
0.666227	0.315031	1.10969		0	-0.113	0.298	0	0.798	0.686	0.258	0.735	0	0	0.168	0	1.287	0.446	-0.541	0.115	0.913	1.267	0	0.411	0.123	-0.192	0.095	0.463
0.504221	2.09062	1.57475		0	-0.113	0.516	0	1.015	0.686	0.258	1.297	0	0	0.168	0	1.675	0.446	-0.592	0.279	1.175	1.558	0	0.729	0.123	-0.192	0.271	0.463
0.65687	2.09599	1.9838		0	-0.113	0.516	0	1.345	0.686	0.507	1.297	0	0	0.168	0	2.519	0.446	-0.592	0.279	1.481	1.558	0.223	0.729	0.123	-0.21	0.271	0.569
0.297427	0.819457	1.14777		0	-0.113	0.516	0	1.504	1.004	0.507	1.474	0	0	0.168	0	2.805	0.927	-0.592	0.279	2.265	1.558	0.295	1.161	0.403	0.042	0.522	0.681
1.16478	1.65218	0.787694		0	-0.113	0.905	0	1.504	1.216	0.779	1.719	0	0	0.168	0.258	3.53	1.486	-0.76	0.251	2.527	1.558	0.522	1.161	0.654	0.234	0.6	0.844
0.712206	0.997638	1.19998		0	-0.451	0.905	0	1.681	1.438	1.033	1.908	0.772	0	0.479	0.258	4.365	1.928	-0.76	0.251	2.527	1.85	0.941	1.161	0.654	0.436	0.757	0.9
0.471077	1.12967	1.31711		-0.064	-0.451	0.905	0	2.007	1.651	1.238	2.096	0.772	0	0.589	0.258	4.935	1.928	-0.76	0.158	3.27	1.85	1.184	1.55	0.654	0.567	1.165	1.089
1.77581	0.738652	0.942991		-0.064	0.225	0.905	0	2.301	2.201	1.238	2.413	0.772	0	0.589	0.693	6.098	2.146	-0.76	0.329	3.668	1.831	1.184	1.55	0.627	0.234	1.341	1.364
1.98053	0.714628	0.49075		-0.064	0.225	1.203	0	2.443	2.201	1.238	2.647	0.772	0	0.53	0.693	6.889	2.146	-0.76	0.329	4.195	1.831	1.691	1.782	0.907	0.07	1.458	1.364
1.26346	0.962116	1.02974		-0.064	-0.102	1.203	0.332	2.798	2.201	1.834	3.083	0.772	0	0.53	1.224	7.583	2.339	-0.76	0.357	4.771	2.006	1.853	2.234	0.907	0.557	1.929	1.583
0.89062	0.706913	0.975178
2.78619	0.560632	2.78592
2.15234	0.567432	2.20969
-2.11009	0.22881	2.36474
-4.68606	0.327703	2.35413
2.6699	0.56176	0.956625
2.45646	1.31684	0.527148
1.4057	1.15409	0.861038
1.9311	0.82313	0.590172
0.522953	0.805351	1.85511
1.1712	1.0443	2.04823
1.28306	0.245918	4.17308
0.832988	0.796826	4.74715
		1.54747
		2.47367
		3.14935
		1.9909
[truncated: 80 more columns]
