# Supplementary material for: Anillin regulates epithelial cell mechanics by structuring the medial-apical actomyosin network
Source: eLife. 2019 Jan 31;8:e39065. doi: 10.7554/eLife.39065 (PMC6424563; doi:10.7554/eLife.39065)
Supplement: Figure 2—source data 1. — (Figure 2E) Medial-apical F-actin intensity with anillin perturbations. (Figure 2F) Medial-apical myosin II intensity with anillin perturbations. [file elife-39065-fig2-data1.xlsx]

## Sheet: Sheet1
Figure 2E							Figure 2F
Medial-apical F-actin intensity with Anillin perturbations							Medial-apical Myosin II intensity with Anillin perturbations
control	Anln KD	Anln OE					control	Anln KD	Anln OE
523.37	444.247	1023.78					1.58536	1.8137	3.00862
456.304	439.159	677.175					1.69068	1.89185	3.04063
479.89	484.067	1050.29					1.91427	1.66551	3.32086
591.669	359.568	1014.16					1.72331	1.87404	3.22119
506.868	353.423	969.736					1.78952	1.83116	2.91415
568.336	438.9	859.967					1.88257	1.61975	2.64404
518.018	332.146	1048.22					1.83076	1.58085	2.50639
456.124	381.571	960.147					1.95618	1.41726	2.78092
426.293	435.222	1103.2					2.06309	1.56485	3.37728
485.706	461.698	882.168					2.20482	1.4595	2.38985
428.205	347.541	761.279					2.00419	1.43752	3.65066
495.315	554.123	657.854					2.01994	1.45119	2.93471
419.633	496.427	533.262					2.43876	1.43587	3.07113
366.486	568.705	422.862					1.7117	1.53488	2.62882
452.153	338.962	691.406					1.76285	1.45175	2.07411
561.153	370.865	596.262					1.71369	1.65145	1.91468
539.349	374.197	775.714					1.70299	1.73255	2.14908
452.513	396.492	1671.83					1.61619	1.74731	2.39409
519.152	398.429	1204.42					1.59859	1.62531	2.349
565.709	412.264	1155.72					1.89428	1.6958	2.59889
464.315	404.631	1394.05					1.61454	1.66807	2.51067
548.268	363.963	749.668					2.31213	1.55947	3.10912
605.998	374.652	602.778					2.35	1.7483	2.59279
532.146	407.004	553.421					1.35364	1.57852	3.73503
516.56	611.48	610.874					1.60715	1.40651	2.60972
468.3	515.905	694.359					1.68581	1.45241	2.20139
532.523	523.324	656.194					1.7172	1.35219	2.84489
427.215	370.252	854.338					1.66637	1.45661	2.28714
589.427	390.943	602.346					1.5961	1.4715	3.71809
569.899	500.311	1630.14					1.64814	1.51864	2.58461
518.35	385.462	1258.73					1.55473	1.59214	2.53742
463.18	474.44	788.129					1.77249	1.54087	2.53216
391.665	343.989	869.714					1.39091	1.67417	2.19073
508.832	353.562	1041.07					1.56777	1.66798	2.21032
620.992	335.157	1416.74					1.59005	1.5927	2.29707
523.599	364.908	888.459					2.27642	1.59928	2.75946
501.559	334.043	643.524					2.17073	1.47216	1.91881
456.882	306.663	531.716					1.97452	1.61712	2.67681
581.405	340.107	404.75					1.8455	1.55737	2.65217
484.659	314.638	1692.33					1.82714	1.74872	3.04456
493.995	311.568	1367.4					2.38751	1.76941	2.67143
567.095	444.341	1112.25					1.58536	1.75274	2.92836
519.453	407.793	811.329					1.69068	1.69553	3.41563
539.545	416.912	1163.34					1.91427	1.54478	2.36366
498.516	381.424	646.545					1.72331	1.63125	1.94673
494.793	415.628	852.904					1.78952	2.01351	3.26438
484.424	360.291	738.677					1.88257	1.8048	3.41967
567.915	416.955	1331.87					1.83076	1.55772	2.50466
535.646	416.493	762.214					1.95618	1.67023	2.30459
485.623	371.561	714.494					2.06309	1.22736	3.35033
540.679	374.139	712.87					2.20482	1.51713	2.31287
513.293	475.826	1423.39					2.00419	1.65564	2.6239
428.611	414.131	1402.35					2.01994	1.1367	2.11703
498.628		633.489					2.43876	1.0962	2.44215
556.646		707.41					1.7117	1.1322	2.51952
598.175		1068.21					1.76285	1.10434	2.33079
647.692		854.119					1.71369	1.3307	2.15791
539.266		827.401					1.70299	1.2252	1.89818
503.108		1642.49					1.61619	1.34828	2.15219
608.151		758.789					1.59859	1.36188	2.09608
457.528		580.304					1.89428	1.28412	2.58245
657.629		541.991					1.61454	1.19162	2.2108
531.965		578.094					3.14929	1.17066	2.05036
522.798		934.51					2.31213	1.60498	2.05551
		1968.54					3.69078	1.49426	2.057
		860.57					2.35	1.21841	1.83352
		1308.84					1.35364	1.46226	2.37244
		727.376					1.60715	1.59607	1.71707
		664.542					1.68581	1.57734	2.16948
		717.116					1.7172	1.4979	1.9662
		956.514					1.66637	1.66412	1.85533
		507.718					1.5961	1.61092	1.84878
		712.482					1.64814	1.3787	1.67018
		1341.86					1.55473	1.29349	2.3953
		765.374					1.77249	1.35955	1.68598
		746.243					1.39091	1.52691	2.10918
		620.799					1.56777	1.29932	2.01396
		790.798					1.59005	1.43841	2.8543
		962.555					2.27642	1.32833	1.90726
		656.688					2.17073	1.50939	2.11178
		624.929					1.97452	1.4717	1.9812
		548.697					1.8455	1.39928	1.9812
		557.462					1.82714	1.37964	2.47181
		679.23					2.38751	1.55299	3.23199
		788.847					5.49716	1.65273	3.90541
		1165.9					5.49359	1.41191	3.20168
		706.879					4.55467	1.32586	3.88836
		782.43					4.23321	1.47439	2.95148
		661.598					5.98166	1.52927	3.69455
		1126.28					5.87838	1.3497	2.6683
		1115.93					4.19156	1.28932	2.68727
		1077.14					4.86038	1.39912	2.44928
		654.51					4.32475	1.78807	2.56427
		744.564					4.8489	2.09436	2.55288
		683.722					3.93294	1.91107	2.66739
							4.20439	1.81525	3.30581
							4.23913	1.84418	2.8161
							3.45377	1.82948	2.52967
							3.12609	1.95696	2.79486
							2.53141	1.91378	2.36641
							3.35272	1.72274	2.1491
							3.35272	1.54505	3.41572
							3.02077	1.67326	2.79453
							3.29104	1.7764	2.68546
							3.52046	1.65495	2.68546
							3.66187	1.80037	2.44007
							3.44052	1.72883	3.24644
							3.61407	1.63964	3.66429
							3.32591	1.78024	4.69289
							4.17215	1.9482	4.37482
							3.49837	2.03913	5.37877
							2.87219	1.7697	4.52544
							2.83929	2.01142	3.53162
							3.60352	1.72407	3.91812
							3.43885	1.72407	3.66734
							3.0727	1.73374	4.98271
							3.59893	1.80402	6.31701
							3.70066	2.16367	4.60929
							3.71741	2.09321	5.76756
							4.04383	2.19476	4.89747
							4.04219	2.12454	3.4119
							4.33547	2.11618	3.51351
							3.41871	2.14498	4.21306
							3.42353	2.08652	3.01633
							3.59609	2.03378	4.12171
							4.51583	1.85779	5.45768
							3.66797	1.77203	3.87808
							3.87689	1.91273	4.82018
							4.21284	1.76342	5.24216
							3.92669	1.76614	6.01945
							3.35822	1.87026	4.98343
							3.96523	1.97757	5.22328
							3.62453	1.91407	5.56842
							4.17529	2.13589	5.58864
							3.15862	1.97384	7.97745
							3.44551	1.90832	6.13081
							3.54191	1.88811	3.99571
							3.59485	2.22963	4.39871
							3.93816	2.1906	4.98648
							3.46215	2.22124	5.55784
							3.56337		3.27485
							3.61485		2.70029
							3.70668		3.34
							3.94779		3.43369
							3.09948		4.02349
							4.07296		4.88176
							3.46395		3.672
							3.88295		3.53159
							3.76195		2.76764
							3.70221		4.67887
							3.18374		4.21446
							3.25033		2.72719
							3.33714		4.53033
									4.25729
									5.12375
									5.06306
									9.43791
									3.81442
									5.777
									6.7872
									4.98952
									6.25428
									4.98765
									4.47905
									2.53229
									7.07145
									3.71319
									2.8721
									2.98401
									6.25069
									8.03686
									3.20539
									4.09549
									6.49291
									5.22262
									7.67541
									3.44091
									3.65491
									4.45625
									3.3231
									4.88078
									3.60793
									5.12726
									7.18391
									5.65519
									4.02797
									6.32414
									3.68857
									3.80792
									4.75486
									2.69097
									4.02744
									3.14158
									3.88566
									3.81959
									3.37498
