# Supplementary material for: Anillin regulates epithelial cell mechanics by structuring the medial-apical actomyosin network
Source: eLife. 2019 Jan 31;8:e39065. doi: 10.7554/eLife.39065 (PMC6424563; doi:10.7554/eLife.39065)
Supplement: Figure 3—source data 1. — (Figure 3B) Junctional vinculin intensity with perpendicular or parallel bundles of F-actin when anillin is overexpressed. (Figure 3D) Junction recoil perpendicular to the cut site after medial-apical laser ablation with anillin perturbations. (Figure 3E) Junction recoil parallel to the cut site after medial-apical laser ablation with anillin perturbations. (Figure 3G) Local and tissue strain intensity after medial-apical ablation with anillin perturbations. (Figure 3—figure supplement 1A) Initial junction-to-junction distance perpendicular to the medial-apical cut site. (Figure 3—figure supplement 1B) Initial junction-to-junction distance parallel to the medial-apical cut site. (Figure 3—figure supplement 1C) Ratio of initial junction-to-junction distance perpendicular/parallel to cut site. [file elife-39065-fig3-data1.xlsx]

## Sheet: Sheet1
Figure 3B					Figure 3D
Junctional Vinculin intensity with perpendicular or parallel bundles of F-actin when Anillin is overexpressed.					Junction recoil perpendicular to the cut site after medial-apical laser ablation with Anillin perturbations
Perpendicular bundles	Parallel bundles				Time (s)	Control
0.992022	1.10735				0	0	0	0	0	0	0	0	0	0	0	0	0	0	0	0	0	0	0	0	0	0	0	0	0	0	0	0	0	0	0	0	0	0	0	0	0	0	0	0	0	0	0	0	0
1.49273	1.37168				1.293	0	0	0.165	0	0	0	0	0.084	0.138	0	0.487	0	0	0.307	0.275	0.308	0	0	0.219	0	0.255	0.285	0.739	0.429	0	0.508	0	0	0.101	0	0.055	0.215	0	0.283	0	0.158	0.159	0.201	0	0	0.86	0	0	0
1.46129	0.877883				2.586	0.307	0	0.447	0	0	0.214	0.252	0.301	0.468	0.246	0.695	0.08	0	0.728	0.886	0.308	0	0	0.219	0.126	0.382	0.502	0.739	0.429	0.121	0.761	0.275	0.366	0.391	0	0.055	0.268	0.126	0.283	0.115	0.158	0.159	0.201	0	0	1.046	0	0.204	0
1.18198	1.033				3.879	0.307	0.285	0.745	0	0	0.214	0.896	0.979	0.745	0.554	0.695	0.309	0.132	0.859	1.436	0.308	0	0.395	0.219	0.375	0.932	0.673	1.048	0.429	0.306	1.117	0.446	0.495	0.562	0	0.077	0.556	0.394	0.441	0.366	0.227	0.235	0.4	0.132	0.042	1.391	0	0.204	0
1.18198	1.37968				5.172	0.404	0.57	0.875	0	0	0.456	1.422	0.979	0.745	0.554	1.309	0.447	0.132	1.549	2.016	0.554	0	0.683	0.219	0.375	1.249	0.673	1.048	0.429	0.306	1.117	0.446	0.738	0.801	0	0.243	0.735	0.437	0.566	0.536	0.227	0.235	0.559	0.132	0.122	1.651	0	0.33	0
1.95492	1.40847				6.465	0.618	0.816	0.875	0	0.064	0.456	1.783	1.112	0.854	0.788	1.662	0.447	0.529	1.686	2.826	1.108	0.099	1	0.68	0.495	1.307	0.673	1.172	0.429	0.427	1.278	0.719	0.738	0.937	0	0.332	1.058	0.585	0.566	0.536	0.227	0.395	0.719	0.225	0.362	1.925	0.104	0.534	0
1.56887	1.05768				7.758	0.977	0.816	0.875	0	0.064	0.649	1.955	1.264	0.936	0.887	2.26	0.584	0.914	1.932	3.62	1.478	0.605	1.505	0.68	0.495	1.437	0.935	1.417	0.721	0.614	1.481	0.957	0.923	1.125	0	0.531	1.416	0.585	0.849	0.536	0.227	0.547	0.719	0.225	0.563	1.925	0.191	0.651	0.338
1.65952	1.10824				9.051	1.186	0.816	1.123	0	0.553	0.649	2.434	1.792	1.101	1.12	2.74	0.584	0.914	1.932	4.391	1.478	0.605	1.699	0.68	0.495	1.745	0.935	1.664	1.091	0.86	1.66	0.957	0.923	1.347	0	0.565	1.773	0.69	1.047	0.701	0.302	0.63	0.719	0.225	0.563	2.178	0.304	0.816	0.338
1.11935	1.01955				10.344	1.672	0.957	1.488	0.394	1.074	0.907	2.434	1.792	1.515	1.293	3.335	0.584	0.975	2.3	5.132	1.786	1.014	2.052	0.68	0.556	1.745	1.381	1.91	1.52	0.981	1.884	0.957	1.107	1.535	0	0.777	1.808	0.816	1.159	0.867	0.405	0.67	0.919	0.429	0.563	2.392	0.473	1.01	0.338
1.10304	0.965221				11.637	2.674	1.17	1.605	0.394	1.074	0.907	2.632	1.753	1.983	1.514	3.82	0.756	1.058	2.945	6.133	1.786	1.014	2.052	0.68	0.556	1.67	1.85	2.095	1.792	1.104	2.078	0.941	1.107	1.603	0	0.931	2.04	0.949	1.357	1.146	0.522	0.67	1.039	0.429	0.766	2.508	0.473	1.244	0.59
1.09269	0.985393				12.93	3.38	1.745	1.677	0.394	1.735	1.208	2.914	2.313	2.368	1.601	4.213	0.963	1.36	3.392	6.785	2.032	1.014	2.485	1.008	0.556	1.861	2.021	2.341	2.164	1.289	2.243	0.941	1.23	1.757	0.177	1.142	2.433	1.016	1.43	1.146	0.522	0.717	1.279	0.718	0.929	2.778	0.473	1.38	0.937
1.5168	1.27075				14.223	4.336	1.78	1.84	0.469	1.83	1.473	2.999	2.533	2.672	1.822	4.694	0.963	1.553	4.256	7.23	2.032	1.014	2.773	1.198	0.556	2.223	2.273	2.587	2.533	1.597	2.497	1.265	1.482	2.201	0.328	1.641	2.649	1.269	1.522	1.234	0.659	0.717	1.399	0.718	0.929	3.031	0.473	1.506	1.244
1.09549	1.16528				15.516	4.893	2.176	2.146	0.341	1.83	1.78	2.999	2.934	3.112	2.167	5.078	1.1	1.795	5.09	7.615	2.34	1.287	2.989	1.198	0.737	2.475	2.617	3.264	3.004	1.783	2.72	1.487	1.482	2.406	0.328	1.963	3.025	1.537	1.674	1.486	1.037	0.841	1.439	0.935	1.214	3.18	0.708	1.953	1.638
1.61088	1.10046				16.809	5.368	2.53	2.381	0.341	2.534	2.152	3.121	2.934	3.579	2.635	5.513	1.1	2.049	5.647	7.922	3.14	1.52	3.797	1.831	0.737	2.67	3.12	3.879	3.373	2.027	3.094	1.505	1.919	3.363	0.569	2.44	3.474	1.99	1.832	1.63	1.037	1.131	1.839	1.225	1.412	3.318	0.887	2.325	1.797
1.25941	1.31275				18.102	5.798	2.816	2.708	0.996	2.881	2.762	3.38	3.174	3.992	2.945	5.513	1.525	2.351	6.225	7.922	3.571	1.97	4.173	1.831	0.864	2.67	3.12	3.879	3.8	2.278	3.195	1.505	1.919	3.585	1.139	2.597	3.815	1.99	1.832	1.824	1.304	1.131	2.079	1.225	1.612	3.594	0.887	2.547	2.097
1.26912	1.1338
1.28272	0.944329
1.19471	1.20844				Anillin KD
2.14365	1.45457				0	0	0	0	0	0	0	0	0	0	0	0	0	0	0	0	0	0	0	0	0	0	0	0	0	0	0	0	0	0	0	0	0	0	0	0	0	0	0	0
1.68428	1.63753				0	0.062	0	0	0	0	0.496	0	0	0	0	0	0.391	0	0	0	0	0	0.176	0.092	0	0	0.313	0	0.614	0.661	0	0.257	0.274	0	0	0.43	0	0	0	0	0	0	0	0
2.87743	1.37115				0	0.287	0	0	0.257	0	0.68	0.48	0	0	0	0.222	0.391	0	0	0	0	0	0.176	0.266	0	0.247	0.471	0.615	0.614	1.364	0.357	0.57	1.061	0	0	0.95	0	0	0	0	0	0	0	0
1.85137	1.47538				0.141	1.018	0	0.084	0.257	0	0.68	0.801	0	0	0.318	0.222	0.391	0	0	0	0	0.554	0.176	0.521	0	0.247	0.471	0.615	0.723	1.373	1.01	0.57	1.357	0	0	1.201	0.434	0.305	0	0	0	0	0	0
2.56926	2.07332				0.141	1.018	0	0.727	0.257	0	0.802	0.801	0	0	0.318	0.437	0.391	0	1.095	0	0.137	0.554	0.584	0.736	0.246	0.37	0.725	0.648	0.881	1.617	1.01	0.821	2.238	0	0	1.364	0.434	0.475	0	0	0	0	0.293	0
1.57734	1.2447				0.141	1.466	0.326	0.727	0.392	0	0.802	1.203	0	0	0.519	0.437	0.391	0	1.095	0	0.389	0.921	0.584	0.906	0.246	0.494	0.766	0.859	1.149	1.747	1.515	1.256	2.741	0	0	1.813	0.619	0.475	0	0	0	0	0.293	0.331
2.51221	1.90206				0.141	1.466	0.326	0.727	0.392	0.355	1.17	1.203	0	0	0.82	0.691	0.797	0	1.095	0	0.389	0.921	0.72	1.176	0.666	0.494	0.961	1.037	1.296	1.922	1.872	1.582	2.902	0.061	0.246	1.959	0.812	0.578	0.364	0	0	0	0.293	0.546
2.22006	1.57931				0.336	1.466	0.326	0.889	0.602	0.355	1.17	1.203	0.37	0.22	1.009	0.691	0.797	0.183	1.271	0	1.063	1.044	0.72	1.337	0.666	0.616	1.044	1.129	1.482	2.235	1.872	1.773	3.725	0.061	0.246	2.25	1.266	0.578	0.501	0.175	0	0	0.293	0.546
1.5173	1.15452				0.336	1.931	0.326	0.889	0.602	0.771	1.476	1.521	1.047	0.22	1.009	0.691	0.797	0.549	1.271	0	1.063	1.29	0.72	1.643	0.666	0.8	1.492	1.476	1.643	2.609	2.081	1.773	4.314	0.061	0.492	2.395	1.46	0.734	0.903	0.175	0	0	0.293	0.546
2.45042	1.59178				0.336	1.931	0.326	0.889	0.602	0.771	1.476	1.521	1.291	0.22	1.389	0.979	0.797	0.549	1.455	0	1.063	1.596	0.878	1.856	0.789	1.108	1.788	1.671	1.69	2.879	2.598	2.107	4.613	0.436	0.677	2.63	1.46	0.852	1.103	0.175	0	0	0.973	0.546
2.08779	1.63648				0.336	2.219	0.326	0.889	0.602	0.771	1.771	1.762	1.291	0.577	1.389	1.272	0.897	0.549	1.769	0	1.063	1.655	0.878	2.072	1.087	1.108	1.993	1.907	2.165	3.297	3.066	2.55	5.244	0.436	0.677	2.739	1.9	1.082	1.481	0.175	0	0	0.973	0.546
2.34989	1.76346				0.336	2.538	0.326	0.889	0.67	1.268	1.771	2.162	1.476	0.577	1.518	1.272	1.305	0.724	1.769	0	1.251	1.898	1.172	2.325	1.209	1.231	2.152	2.001	2.558	3.802	3.472	3.115	5.526	0.436	0.677	2.954	2.468	1.186	1.659	0.503	0	0	1.212	0.546
3.29874	1.84072				0.588	2.538	0.684	0.889	0.67	1.508	2.022	2.162	1.66	0.577	1.518	1.612	1.664	0.724	2.01	0	1.251	2.146	1.172	2.757	1.451	1.231	2.761	2.153	2.767	4.063	4.051	3.794	5.786	0.628	0.738	2.954	2.976	1.462	1.943	0.503	0	0	1.421	0.546
2.17084	2.23494				0.588	2.874	0.684	1.365	0.67	1.873	2.273	2.322	1.844	0.577	1.585	1.834	1.664	1.021	2.01	0	1.251	2.146	1.289	3.105	1.639	1.231	2.964	2.306	3.192	4.307	4.335	3.794	6.004	0.803	0.924	2.954	3.478	1.462	2.062	0.503	0	0	1.421	0.546
2.3136	1.649				0.588	2.874	0.684	1.365	0.731	2.309	2.518	2.644	1.968	0.577	1.708	1.834	1.817	1.326	2.26	0	1.346	2.264	1.289	3.407	1.942	1.539	3.531	2.306	3.32	4.559	4.519	4.039	6.506	1.118	1.111	3.478	3.478	1.462	2.431	0.503	0	0	1.823	0.546
3.06535	1.97798
1.55229	1.49046
1.69119	1.70697				Anillin OE
1.65718	1.52174				0	0	0	0	0	0	0	0	0	0	0	0	0	0	0	0	0	0	0	0	0	0	0	0	0	0	0	0	0	0	0	0	0
2.35666	1.84281				0.293	0	0.8	0	0.295	0	0.337	0.152	0.369	0	0	0	0.043	0.164	0	0	0	0	0	0.242	0.281	0.153	0.795	0	0.699	0.144	0.505	0.261	0.557	0	0	0	0
					0.878	0.64	1.724	0.441	0.323	0.114	0.337	0.757	0.665	0	0.216	0.449	0.173	0.442	0.188	0.321	0.292	0.76	0.242	0.322	0.393	0.388	1.134	0	0.943	0.144	1.241	1.079	1.074	0	0	0.2	0.188
					0.994	1.009	3.018	0.555	0.567	0.669	0.468	1.459	1.046	0.154	0.251	0.7	0.173	0.722	0.956	0.493	0.633	0.996	0.242	0.402	0.578	0.499	1.776	0	1.265	0.243	2.04	1.872	1.458	0	0	0.2	0.188
					1.208	1.259	4.251	0.674	0.727	0.669	0.689	1.698	1.288	0.154	0.245	0.861	0.173	0.865	1.554	0.569	0.633	1.119	0.604	0.679	0.643	0.757	2.085	0	1.476	0.521	2.255	2.829	2.117	0.502	0.363	0.407	0.369
					1.445	1.442	5.176	0.791	1.223	1.131	1.066	1.983	1.661	0.154	0.654	1.136	0.435	1.068	2.391	0.908	0.633	1.243	0.735	1.079	0.843	0.965	2.589	0	1.687	0.643	2.902	3.212	2.914	0.625	0.603	0.681	0.369
					1.445	2.061	6.163	1.587	1.466	1.271	1.786	2.237	2.026	0.154	0.929	1.41	0.609	1.376	2.682	1.28	0.633	1.543	1.039	1.195	1.226	1.144	3.091	0	2.056	0.864	3.22	3.979	3.661	0.784	0.603	0.681	0.369
					1.939	2.305	7.15	1.842	1.729	1.271	2.307	2.788	2.397	0.955	1.454	1.775	0.609	1.761	3.16	1.576	0.922	1.996	1.408	1.446	1.323	1.341	3.886	0	2.268	1.097	3.863	3.979	4.948	1.185	0.603	0.681	0.369
					2.153	2.62	7.588	2.069	2.225	1.624	2.919	2.982	2.948	0.955	2.526	2.689	0.652	2.351	4.102	2.008	1.093	2.731	2.246	1.446	1.571	1.524	4.39	0	2.701	1.352	4.404	4.686	5.858	1.549	1.088	0.681	0.369
					2.767	3.417	7.968	2.267	2.538	1.737	3.265	3.28	3.317	1.086	3.544	3.125	1	2.628	4.714	2.278	1.213	2.909	2.923	2.008	1.891	2.32	5.682	0.285	3.023	1.608	5.201	4.747	6.531	1.549	1.088	0.825	0.618
					2.94	3.725	8.34	2.632	2.682	1.991	3.981	3.519	3.683	1.348	4.339	3.868	1.304	3.1	5.5	2.964	1.213	3.074	3.758	2.008	2.908	2.991	6.606	0.658	3.564	2.089	5.786	5.07	7.446	2.191	1.688	1.187	0.618
					3.294	4.284	8.773	2.838	3.196	2.123	4.183	4.042	4.114	1.45	4.532	4.313	1.609	3.526	6.712	3.471	1.537	3.342	4.449	2.236	3.317	3.814	7.184	0.658	4.098	2.568	6.152	5.323	8.279	2.191	1.688	1.187	0.752
					3.769	5.145	9.014	3.373	3.328	2.494	4.58	4.176	4.736	1.546	4.806	4.645	1.74	3.873	7.377	3.758	1.947	3.466	4.839	2.947	3.65	4.796	8.197	0.955	4.693	2.762	6.597	5.605	8.911	2.62	1.688	1.437	0.752
					4.563	5.694	9.324	3.373	3.611	2.884	4.867	4.355	5.717	1.651	5.301	5.066	1.957	4.094	8.504	3.995	2.512	3.589	6.061	2.977	4.093	5.836	9.176	0.955	5.645	3.107	7.041	5.788	9.521	2.802	2.163	1.75	0.752
					5.498	5.878	9.691	3.656	4.19	3.156	5.349	4.7	6.034	1.89	5.605	5.545	2.524	4.535	9.927	4.714	3.689	3.741	6.644	3.038	4.356	6.936	9.851	1.241	6.122	3.673	7.822	6.041	10.096	2.872	2.575	1.784	0.936
[truncated: 70 more columns]
