# Supplementary material for: Anillin regulates epithelial cell mechanics by structuring the medial-apical actomyosin network
Source: eLife. 2019 Jan 31;8:e39065. doi: 10.7554/eLife.39065 (PMC6424563; doi:10.7554/eLife.39065)
Supplement: Figure 4—source data 1. — (Figure 4C) Embryo contraction after ATP addition with anillin perturbations. (Figure 4E) Medial-apical F-actin intensity over time, after ATP addition, with anillin perturbations. (Figure 4F) Change in medial-apical F-actin intensity after ATP addition, with anillin perturbations. (Figure 4—figure supplement 1B) F-actin intensity after ATP addition over time, measured near the junction or at the medial-apical center of the cells. [file elife-39065-fig4-data1.xlsx]

## Sheet: Sheet1
Figure 4C							Figure 4E																											Figure 4F										Figure 4-figure supplement 1B
Embryo contraction after ATP addition with Anillin perturbations							Medial-apical F-actin intensity over time, after ATP addition, with Anillin perturbations																											Changes in medial-apical F-actin intensity after ATP addition, with Anillin perturbations										F-actin intensity after ATP addition over time, measured near the junction or at the medial-apical center of the cells
																																												Time (s)	Center
Control	Anln KD	Anln OE					Time (s)	Control																										Control	KD	OE								-150	0.959812	0.949699	0.925726	0.918544	0.989228
1.603	0.01	0.649					-150	992.931	1244.91	969.744	1399.45	1120.08	1128.9	1062.15	1622.68	1440	1386.99	451.637	677.57	515.128	371.523	483.449	504.591	545.525										1234.9	-28.0544	1312.39								-135	0.869543	0.892811	0.90853	0.881972	0.948554
0.374	0.002	0.798					-135	899.547	1188.92	911.656	1379.1	1099.27	1025.98	1019.87	1517.99	1466.34	1466.45	455.971	706.266	498.765	372.665	507.577	490.354	577.432										1248.09	20.863	520.652								-120	0.894714	0.830729	0.875228	0.927778	0.891364
0.479	0	1.019					-120	925.586	1235.68	848.263	1462.89	1058.98	1056.15	1072.83	1475.34	1429.82	1641.97	453.385	727.368	521.796	381.444	552.067	501.741	594.157	537.778	647.865	711.813	812.411	939.555	774.969	785.896			860.775	75.8016	1207.99								-105	0.891136	0.732051	0.811263	0.952185	0.804878
0.254	-0.4945	-0.3195					-105	921.885	1264.88	747.502	1588.3	981.583	1038.51	1101.06	1552.63	1371.03	1549.38	463.024	776.219	542.489	386.843	505.983	491.368	549.677	583.394	661.638	736.484	819.695	1003.18	761.781	738.872			661.464	-27.129	462.131								-90	0.919402	0.695276	0.841945	1.00492	0.788106
0.349	0.3715	-0.0975					-90	951.126	1343.68	709.951	1574.32	1018.71	1058.96	1162.04	1849.05	1288.37	1598.59	467.017	731.568	545.508	389.352	487.121	504.356	567.418	554.286	616.627	761.468	859.063	924.041	784.86	750.797			860.334	78.7585	2137								-75	0.898376	0.707958	0.809327	1.07392	0.718348
0.113	0.2905	1.0905					-75	929.375	1433.16	722.901	1663.66	979.24	1033.16	1241.83	2045.96	1163.36	1844.99	460.1	658.102	531.371	381.986	518.568	491.418	569.834	541.917	576.338	783.873	917.208	852.532	800.377	749.338			1303.03	50.1645	296.089								-60	0.875812	0.759417	0.700086	1.15231	0.713215
0.319	0	3.664					-60	906.032	1486.95	775.446	1722.61	847.065	1015.13	1332.47	2163.31	1139.12	1752.42	438.691	587.337	517.924	358.827	526.658	488.584	586.043	516.394	521.36	793.343	925.802	893.258	794.498	740.633			1060.14	201.716	-96.6194								-45	0.954441	0.860831	0.756914	1.21409	0.726074
1.07	0.021	0.173					-45	987.374	1493.15	879.001	1679.74	915.824	1007.78	1403.91	2099.98	1038.29	1579.58	455.608	530.971	516.219	347.268	569.789	488.8	540.884	532.131	508.573	790.524	850.109	783.818	765.89	673.856			553.168	130.531	-54.3361								-30	1.01002	0.963999	0.916416	1.13911	0.714557
0.013	0.01	0.028					-30	1044.87	1452.55	984.346	1558.69	1108.81	1166.15	1317.2	1956.9	1030.87	1752.42	435.311	598.933	475.463	337.048	664.513	499.116	527.059	513.472	462.016	768.367	806.334	746.5	739.373	674.773			912.753	201.716	-81.304								-15	1.12263	1.01874	1.04938	1.05465	0.594305
1.1095	0.109	7.59					-15	1161.37	1258.87	1040.24	1333.74	1269.69	1110.23	1219.54	1733.47	1049.46	1579.58	354.753	509.9	356.114	308.411	653.741	504.774	579.496	481.146	496.68	755.256	781.474	764.714	748.563	692.375			905.538	219.265	48.6099								0	1.51215	1.26546	1.313	1.31845	0.891966
1.9075	0.522	9.504					0	1564.33	1559.28	1292.17	1538.34	1588.66	1622.42	1524.58	2104.76	1032.81	1943.67	434.264	626.012	430.682	362.492	708.38	555.176	559.667	323.607	284.44	403.519	439.776	392.049	426.406	381.041			-53.4757	-229.18	66.7739								15	1.18954	1.00303	0.947618	1.01836	0.781861
1.7135	-0.074	6.91					15	1230.59	1486	1024.2	1170.17	1146.57	1399.56	1177.57	1768.36	859.001	1686.17	453.881	573.093	421.881	383.036	714.021	576.238	577.366	1474.64	1312.34	1153.54	1762.35	2013.02	2030.62	2053.99			468.743	-157.137	-101.616								30	1.13612	0.889271	0.91595	0.940678	0.864144
4.132	1.8975	0.307					30	1175.32	1531.43	908.041	1259.67	1108.25	1472.63	1087.75	1616.25	1249.02	1624.68	423.511	571.741	487.247	400.663	581.632	596.905	530.425	1246.94	1321.62	1366.55	1903.65	2020.5	1904.77	2198.79			136.42	966.076	121.547								45	1.16457	0.941729	1.09516	1.32258	1.03998
6.73	-0.1975	4.067					45	1204.75	1969.36	961.606	1741.21	1325.08	1986.83	1529.36	1940.77	1503.17	1881.48	410.599	564.988	487.036	385.295	644.796	643.245	531.133	848.437	1130.83	1107.11	1040.94	1576.92	1439.12	1436.18			58.4237	1207.11	159.328								60	1.62229	1.42691	1.65961	2.24047	1.37549
-0.551	0.5775	0.966					60	1678.27	2775.57	1457.02	2305.57	2008.03	2360.87	2590.76	2755.23	1988.11	2967.29	431.114	594.249	512.114	413.371	630.454	784.328	655.774	802.674	1034.37	997.414	930.023	1738.85	1303.6	1119.06			36.1244	-164.192	-40.4812								75	2.88229	2.10835	1.87437	2.15876	1.72618
0.56	0.454	0.141					75	2981.74	2673.91	2152.85	2286.46	2267.88	2450.34	2496.27	2551.01	2495	2681.69	407.936	590.29	570.831	414.014	720.437	1548.87	1219.98	901.94	1141.35	921.214	954.107	1735.61	1264.06	1175.79			1359.88	-153.492	544.913								90	2.57313	2.05331	1.63609	1.96249	1.60971
0.047	-0.466	14.2					90	2661.92	2704.87	2096.65	2313.15	1979.58	2395.22	2269.32	2414.6	2326.66	2735.66	318.739	514.057	602.76	406.632	555.487	2286.9	1996.2	927.411	1035.33	913.162	994.481	1844.21	1406.32	1243.71			1062.22	-300.313	-428.868								105	2.21054	1.86073	1.51196	1.92148	1.55728
-0.368	0.654	4.106					105	2286.82	2637.37	1900.01	2281.84	1829.39	2314.92	2221.89	2333.3	2250.88	2632.41	354.411	571.219	724.007	397.321	509.572	2190.41	3036.18	884.953	1214.7	1050.35	1010.1	1768.21	1566.21	1329.11			339.551		936.356								120	2.11169	1.7057	1.56395	2.03571	1.58794
3.242	1.9465	0.773					120	2184.56	2647.59	1741.7	2131.65	1892.3	2392.04	2353.98	2302.28	2295.2	2454.78	400.268	1024.61	833.152	392.069	530.207	2025.53	1985.73	929.495	1171.75	974.893	1227.19	1888.36	1589.64	1329.73			542.725		1362.73								135	2.26551	1.72689	1.6588	2.0328	1.67064
1.812	0.3975	-1.167					135	2343.68	2570	1763.34	2219.52	2007.05	2588.61	2350.62	2183.26	2414.73	2409.79	390.777	2273.24	739.705	470.278	534.67	2848.63	2050.27	866.091	1066.04	956.849	1110.72	1912.82	1450.29	1398.15			219.935		913.342								150	2.23636	1.64945	1.56434	1.91574	1.35715
-0.692	-1.0225	3.862					150	2313.52	2728.25	1684.26	2302.32	1892.76	2448.19	2215.26	2358.75	1961.61	2403.1	406.748	2820.67	638.378	496.703	538.945	2523.18	1532.48	815.929	1038.53	939.617	1047.55	1734.42	1271.44	1351.3			192.876		266.271								165	2.06728	1.72594	1.51411	1.95085	1.47655
0.302	0.516	-0.2175					165	2138.61	2846.72	1762.37	2357.81	1831.99	2178.52	2255.86	2332.06	2134.19	2489.31	410.922	3151.77	553.1	470.413	484.026	2550.77	2054.14	777.683	923.581	988.602	1081.03	2035.01	1113.7	1274.87			911.472										180	1.86709	1.90867	1.51905	2.05296	1.48533
0.191	-0.805	5.4735					180	1931.52	2970.43	1948.95	2362.56	1837.97	2070.03	2373.93	2248.45	2146.87	2407.89	401.059	3277.01	543.964	399.185	582.879	2325.95	2130.11	775.951	1006.95	988.352	1114.61	1970.44	1065.58	1115.31			640.045										195	1.7908	1.50067	1.57473	2.14378	1.44409
0.07	0.043	3.2375					195	1852.59	3021.51	1532.35	2313.37	1905.33	1935.19	2478.96	2187.07	2087.28	2333.16	409.382	3127.37	615.074	381.758	495.995	2262.62	2331.1	751.099	995.75	980.714	1012.62	1925.83	1045.15	1018.48			572.061
0.123	1.2015	2.816					210	1956.57	3034.28	1480.62	2237.92	2035.95	1962.88	2508.17	2155.78	1912.91	2325.18	381.862	2763.47	645.356	382.062	524.278	2677.74	2547.44	706.302	951.187	981.969	1008.56	2095.32	1100.98	993.141
0.542	0.4305	3.546					225	1845.58	2855.33	1470.84	2278.59	1826.56	2003.42	2510.78	2034.53	1784.48	2363.46	350.363	2582.82	848.432	331.164	565.513	2530.67	2530.3	722.617	1032.26	963.029	1017.08	1880.28	1220.63	1012.65														Near junctions
2.041	0.2915	0.522					240	1772.93	2784.58	1496.9	2288.96	1715.22	2028.92	2424.77	1958.06	1754.76	2225.69	323.762	2328.49	1478.01	343.976	764.701	2553.18	2374.7	685.859	975.516	930.636	1001.9	1955.9	1045.53	1031.4														0.941055	1.10758	0.980768	1.10414	0.838933
0.059	0.0455	-0.005					255	1691.33	3006.57	1530.32	2239.38	1663.32	2006.48	2319.81	1871.28	1665.4	2259.69	291.637	2359.95	2235.7	364.109	1581.86	2632.05	2103.93	664.997	947.177	875.747	940.26	1808.95	1049.36	945.843														0.950656	1.09766	0.901736	1.19612	0.807623
0.116	0.5385	-0.003					270	1539.23	2851.77	1471.86	2161.84	1583.79	1889.96	2186.82	1781.81	1676.94	2265.95	304.39	2231.13	2292.77	349.444	1901.75	2664.57	1834.08	671.951	944.253	913.886	915.529	1851.19	1068.89	883.778														1.02657	1.03061	0.833425	1.32386	0.755785
0.085	1.3005	0.005					285	1473.43	2595.63	1320.81	2082.11	1556.7	1689.19	1819.19	1700.55	1705.67	2234.88	375.28	2260.18	2212.12	357.133	1322.13	2646.2	2035.16	667.55	951.831	902.503	953.32	2021.48	1111.83	1096.1														1.11737	0.929681	0.726464	1.33905	0.709311
0.456	-0.932	3.58					300	1513.38	2343.21	1268.25	2214.13	1602.5	1622.53	1790.92	1633.29	1927.82	2153.05	620.903	2186.85	1829.66	525.247	1234.57	2375.34	2244.57	671.828	1021.77	812.851	976.703	1923.96	1088.79	1187.81														1.25615	0.880357	0.773102	1.32011	0.694403
2.728	-0.932	10.489					315	1513.57	2291.93	1215.36	2374.74	1540.16	1533.35	1767.8	1495.97	1830.32	2114.22	1087.39	2106.13	1752.35	876.223	1735.58	2180.04	2717	729.847	845.739	767.856	972.219	1860.28	1041.61	1192.65														1.46538	0.981482	1.11502	1.36168	0.695508
2.242	0.164	4.385					330	1338.92	2325.17	1103.79	2423.13	1485.07	1564.72	1645.15	1337.45	1660.66	2032.45	975.318	1787.19	1531.42	1185.12	1563.75	2107.17	2625.39	699.7	848.127	864.023	893.974	1809.77	1069.98	1123.8														1.60883	1.06255	1.29525	1.45938	0.722337
0.223	0.771	1.7615					345	1340.81	2270.8	1074.06	2233.98	1468.97	1578.87	1563.77	1284.59	1558.85	1932.05	814.021	1929.57	1436.7	1158.69	1462.58	1945.15	2360.5	670.539	907.37	936.36	870.58	1747.78	1109.62	1082.13														1.32848	1.12636	1.37608	1.52517	0.721289
-0.002	2.403	2.3365					360	1267.89	2060.69	968.009	2225.47	1363.29	1667.76	1374.01	1205.87	1555.65	1790.45	813.943	2090.85	1357.95	1182.41	1331.66	1775.46	2064.61	676.706	854.63	984.489	858.211	1862.86	1133.94	1094.85														1.16743	1.16035	1.2814	1.57101	0.76061
-0.009	0.457	0.5885					375	1152.9	1961.02	999.924	2046.01	1297.34	1663.04	1416.43	1205.56	1423.51	1674.34	799.501	1921.17	1271.73	1231.9	1254.74	1652.69	1957.58	669.701	848.448	938.25	906.831	1841.74	1139.57	1129.87														0.934449	1.11106	1.17854	1.40296	0.747943
0.334	-0.5735	-0.892					390	1033.55	1750.32	961.059	1942.05	1263.57	1612.26	1401.79	1257.41	1315.88	1457.79	873.622	1692.33	1174.31	1080.62	1196.44	1569.15	1924.09	643.268	859.687	873.709	921.131	1799.42	1127.1	1199.04														0.569114	0.838964	0.688616	1.03117	1.07504
0.193	-0.5715	-0.002					405	976.061	1658.97	1105.58	1909.12	1236.61	1543.7	1350.01	1255.22	1326.31	1400.77	879.461	1595.95	1195.84	1041.31	1092.38	1397.88	1789.63	653.773	902.346	905.536	944.614	2244.44	1077.74	1185.84														0.588243	1.06309	1.07337	0.84412	1.20298
2.808	-1.5635	0.063					420	1056.59	1488.22	1220.08	1655.19	1199.77	1483.46	1343.1	1307.14	1382.32	1440.34	764.658	1961.33	1221.84	1044.92	1060.39	1344.35	1844.07	634.609	850.747	920.914	885.37	2120.4	1006.95	1173.03														1.23667	1.69345	1.07993	1.3421	1.35812
0.034	-0.3635	1.0195					435	1212.57	1346.87	1265.26	1467.17	1105.95	1454.47	1493.15	1277.2	1325.22	1481.58	718.941	2406.41	1283.21	939.045	1126.94	1277.74	1877.77	658.899	735.82	940.224	842.657	1960.62	1077.87	1160.66														1.66391	1.85505	1.13095	1.4634	1.35049
0.077	0.6905	0.9845					450	1377.44	1167.41	1331.89	1419.69	1096.26	1522.64	1668.53	1243.39	1200.53	1440.52	630.675	2739.92	1471.97	780.629	1192.99	1387.13	1856.36	645.412	740.731	939.265	810.591	1920.68	1159.05	1100.8														1.6504	1.55934	1.04737	1.34845	1.24914
0.036	4.0995	2.5195					465	1477.29	1204.96	1251.82	1341.83	1102.02	1381.27	1784.47	1187.55	1202.91	1362.77	660.352	2427.61	1440.4	790.223	1277.63	1491.65	1776.42	637.899	741.468	898.979	816.404	1880.52	1138.47	1056.79														1.51542	1.9996	0.861559	1.08087	1.03738
		0.7595					480	1202.48	1244.41	1072.16	1356.97	1202.7	1437.28	1939.55	1210.79	1187.81	1492.17	697.575	2077.24	1399.37	810.762	1395.41	1466.25	1682.96	617.346	724.164	838.474	886.18	1849.17	1223.19	1067.08														1.41334	1.88981	0.825964	0.889392	1.15254
		0.8945					495	1034.63	1498.56	1100.29	1313.82	1209.31	1375.01	1843.04	1299.69	1258.67	1544.53	779.929	2015.64	1266.5	837.656	1359.05	1653.65	1443.49	639.284	653.112	879.177	797.453	1828.48	1207.88	1089.02														1.19284	1.57714	0.903739	0.81529	0.974594
		0.6015					510	988.992	1546.19	1099.04	1189.05	1234.63	1420.71	1724.66	1334.53	1343.82	1528.62	732.223	2095.2	1103.13	764.869	1394.86	1730.68	1538.17	624.154	668.44	932.114	790.169	1724.58	1146.37	1113.23														1.18557	1.40303	0.949638	0.776496	0.998266
																																													1.35833	1.25703	1.00337	0.890306	1.23714
																																													1.56851	1.36878	1.15708	1.00719	1.25507
								Anillin KD																																					1.658	1.6658	1.11695	1.1628	1.2092
								659.611	812.103	764.326	415.169	364.916	322.709	311.244	318.386	311.244	378.224	1060	1021.12	2147.82	1705.3	1352.85	890.777	740.269																					1.65417	1.9543	0.987723	1.45162	1.17707
								684.932	863.486	774.356	388.523	358.193	325.17	321.419	321.315	321.419	348.785	1088.22	905.403	2296.77	1862.29	1196.56	852.565	848.819																					1.59932	2.24167	0.856522	1.24972	1.23755
								691.77	975.271	724.654	395.373	365.32	347.821	325.224	317.83	325.224	325.479	1094.74	901.957	2162.38	1827.23	1187.88	758.838	944.934
								653.884	953.965	649.306	393.734	383.997	352.904	311.276	322.969	311.276	321.774	1152.76	875.922	2064.01	1757.03	1163.51	672.891	1091.93
								663.545	826.579	702.354	373.911	389.885	351.088	325.445	375.487	325.445	324.67	1204.18	846.845	2183.03	1353.89	1212.4	725.408	1164.33
								673.465	733.852	730.323	377.409	433.498	354.078	308.208	362.32	308.208	333.262	1292.14	868.136	1985.7	1331.27	1185.01	777.952	1016.88
								740.485	672.418	678.421	376.411	472.203	355.268	326.495	360.339	326.495	357.625	1147.05	847.767	1802.31	1375.59	1049.74	824.215	928.616
								751.883	633.824	669.059	370.018	440.698	357.966	323.42	345.867	323.42	363.946	1174.83	805.98	1882.29	1588.97	993.855	779.177	973.149
								688.363	707.718	660.043	371.317	423.924	377.032	378.93	317.625	378.93	357.63	1087.87	837.088	1745.37	1494.22	962.667	755.22	994.895
								643.183	658.87	626.808	389.167	381.718	395.068	343.297	309.74	343.297	369.523	1037.42	890.291	1668.3	1494.74	964.261	736.902	1020.57
								358.24	235.45	339.824	348.778	379.83	362.802	362.932	325.531	362.932	382.936	1088.42	883.984	1281.61	934.249	1073.76	682.766	913.734
								520.521	418.688	474.574	379.391	384.56	406.744	588.143	305.945	588.143	497.606	1007.79	1187.84	2084.59	1418.52	931.107	543.63	736.999
								745.234	757.538	681.774	362.852	373.451	412.787	728.588	470.226	728.588	709.634	1103.31	1101	2191.09	2295.5	657.548	392.11	468.694
								761.324	598.633	785.781	359.643	400.422	406.794	693.351	625.883	693.351	819.283	823.203	883.272	2079.11	3304.74	280.257	238.477	237.397
								637.199	561.263	708.921	367.248	390.88	390.576	544.568	633.93	544.568	651.142	961.554	834.373	1855.19	3562.27	1116.89	663.522	798.095
								774.653	738.519	855.097	378.664	388.839	424.659	441.196	408.398	441.196	498.622	953.944	741.474	2140.34	3165.56	1054.6	651.176	788.434
								682.007	856.291	807.413	333.235	354.95	406.157	519.222	436.769	519.222	514.316	957.022	674.362	3062.59	2617.84	1030.82	688.407	750.665
								594.255	974.001	792.421	345.567	396.99	402.917	481.578	410.144	481.578	510.372	891.373	636.626	3540.02	2333.47	1012.82	675.806	681.986
								655.705	980.977	783.387	347.049	488.399	431.281	486.669	413.401	486.669	553.602	848.769	672.778	3836.64	2490.59	1035.23	674.043	713.044
								577.509	953.02	785.212	362.227	688.953	405.45	562.067	395.703	562.067	509.653	869.814	691.795	3690.56	2379.04	1094.01	661.531	721.326
								573.81	774.669	671.901	370.161	732.117	364.765	505.041	401.523	505.041	481.863	932.238	648.637	3474.54	2435.78	1076.84	738.256	686.072
								571.746	654.43	606.685	336.146	703.615	361.581	493.094	401.352	493.094	475.214	928.05	674.028	3533.98	2414.95	1007.12	764.789	701.132
								498.722	830.59	792.696	312.247	604.615	365.325	505.174	382.903	505.174	487.361	936.155	757.236	3241.56	2412.39	956.396	720.132	742.159
								572.227	771.991	845.372	333.119	565.156	395.646	446.239	424.646	446.239	481.365	953.774	828.789	3238.06	2508.86	856.541	704.188	741.37
								594.103	801.108	906.749	306.641	594.265	411.239	427.945	413.091	427.945	467.991	947.724	799.569	2930.79	2246.32	819.685	728.844	744.742
								620.805	765.585	992.355	324.802	609.286	383.016	453.515	395.188	453.515	467.694	899.14	801.111	2652.6	2785.29	790.048	727.319	765.891
								669.458	682.92	787.888	361.81	628.907	470.455	460.606	399.498	460.606	459.934	819.183	796.762	2601.06	2762.85	764.486	698.167	725.687
								687.809	645.039	799.243	397.482	699.17	614.154	477.838	389.052	477.838	460.788	839.257	770.141	2644.66	2514.57	786.043	717.036	735.715
								622.489	594.475	693.669	413.078	727.985	832.429	494.693	389.352	494.693	466.012	905.776	734.039	2692.75	2415.75	838.213	838.967	737.582
								577.413	612.884	653.126	491.774	692.67	778.989	444.3	426.851	444.3	439.976	932.852	746.372	2229.18	2237.88	830.577	769.724	735.237
								522.004	557.453	613.689	472.273	613.682	755.18	451.761	461.805	451.761	435.733	1019.77	781.486	2182.33	2219.58	833.654	800.601	744.625
								607.991	738.511	855.856	425.018	502.313	743.005	462.448	487.365	462.448	426.174	1017.01	804.793	2553.07	2070.27	872.458	787.169	739.277
								636.104	746.159	846.805	414.286	462.664	698.804	447.468	460.558	447.468	427.432	1049.48	858.92	2827.08	2078.8	913.469	718.631	719.355
								573.251	817.168	873.737	405.495	459.045	554.862	455.24	379.093	455.24	424.352	1059.58	984.342	2586.53	2342.73	940.223	681.889	671.112
								531.597	896.207	846.319	373.094	454.317	457.451	506.255	345.88	506.255	455.92	1032.76	1063.11	3120.5	2596.87	850.071	678.638	677.675
								526.186	831.076	809.117	403.644	446.188	449.24	515.615	354.109	515.615	435.595	1028.17	1056.48	3295.11	2503.53	846.225	677.556	701.127
								616.095	697.868	722.275	436.213	485.724	434.722	437.45	373.799	437.45	426.561	934.291	923.063	3325.2	2431.25	833.354	655.261	717.658
								661.414	640.539	608.095	430.672	441.414	483.284	386.596	353.982	386.596	443.26	942.901	824.951	3216.46	2372	804.872	648.574	727.916
								609.854	638.155	552.015	453.83	400.904	539.802	382.174	385.39	382.174	410.632	989.646	790.754	3369.37	2281.74	860.192	657.86	741.124
								533.736	575.936	534.429	468.036	394.114	560.308	420.094	422.622	420.094	381.396	1224.62	794.22	3386.14	2333.76	881.882	669.684	752.03
								535.081	527.119	555.123	533.39	390.558	514.278	428.672	409.818	428.672	370.396	1010.25	848.933	3095.45	2330.76	819.164	641.779	750.268
								529.036	509.98	524.429	512.675	378.693	450.672	419.221	365.367	419.221	376.946	992.291	835.614	2606.74	2066.45	767.433	639.839	785.805
								518.594	481.676	487.437	512.393	430.539	432.841	440.808	382.722	440.808	395.201	1014.68	824.01	2653.87	2087.23	734.369	631.931	820.028
								461.348	428.473	487.068	445.953	410.268	436.883	446.841	459.065	446.841	440.347	983.737	836.877	2760.32	2079.74	705.743	622.442	795.017
								461.25	395.784	461.741	412.937	393.281	419.39	402.399	540.706	402.399	430.875	876.308	913.872	2807.46	1981.05	695.707	605.259	771.486
								Anillin OE
								1044.38	923.695	1470.97	1082.2	1098.24	1189.61	1643.94	1364.46	843.756	1167.68	1220.53	1034.79	804.948	2016.7	2273.41	1307.79	2174.35	1600.84	1271.88	735.023	1005.04
								917.912	811.207	1577.24	1183.24	1060.42	1102.93	1606.29	1366.07	811.006	1138.18	1221.71	1056.27	894.696	2021.69	2268.55	1280.13	1860.73	1620.12	1263.7	790.832	1006.41
								884.778	715.227	1666.97	1160.97	997.15	1023.69	1340.72	1375.51	774.793	1147.29	1285.58	1098.96	953.597	1976.77	2147.71	1253.27	1700.38	1701.09	1439.05	792.588	975.436
								786.16	674.965	1664.02	1120.1	992.712	942.809	1197.68	1358.59	968.874	1126.99	1304.65	1110.02	940.537	1676.04	1979.48	1300.4	1886.81	1692.22	1590.94	719.192	939.973
								860.615	633.233	1520.39	1288.87	1102.46	834.166	1111.43	1385.14	1033.31	1080.68	1359	1199.41	954.826	1582.42	1739.23	1569.41	2392.54	1666.21	1473.09	654.264	955.588
								946.561	619.184	1293.26	1126.3	1118.95	797.476	1137.16	1454.38	1254.39	1090.91	1320.51	1209.79	948.188	1403.54	2574.51	1805.53	2520.49	1695.13	1383.96	605.789	1042.39
								1481.27	847.677	1223.44	1471.27	1479.75	725.857	1123.57	1333.82	1237.72	1116.29	1309.56	1157.79	971.12	1637.68	2894.59	1946.3	2698.27	1601.13	1426.89	584.336	1106.15
								1881.09	1080.32	1148.27	1851.36	1768.14	669.21	1082.01	1164.37	1055.13	1212.43	1395.34	1231.71	1018.2	1901.97	2934.9	1910.08	2978.15	1564.9	1396.64	643.578	1068.73
								2023.46	1591.54	1323.37	2136.34	1816.64	609.578	1011.46	993.064	643.269	1185.96	1365.35	1175.76	989.163	2359.6	2706.49	1718.94	3073.05	1519.21	1510.43	719.048	1057.01
								2203.47	1708.7	1749.69	2464.78	1942.65	656.084	1004.26	1013.93	666.664	1156.76	1339.37	1189.15	959.527	3004.35	2427.62	1533.22	2645.76	1327.39	1304.76	757.307	778.64
								1080.95	878.688	1484.35	1465.34	1093.85	888.204	1042.7	986.765	584.624	1184.24	1345.16	1183	890.049	2703.01	1556.77	853.581	2660.83	1793.38	1205.51	836.304	1581.86
								2557.84	1447.14	1441.02	1606.35	1880.53	1665.22	1210.54	1238.33	873.937	1199.72	1339.28	1135.73	889.138	2220.73	1854.41	1426.44	1361.84	1580.98	1822.2	782.793	1396.75
								1208.27	821.231	2307	1370.15	1944.35	1480.41	1255	1392.77	894.812	1195.87	1344.93	1080.9	959.923	1255.14	2378.62	1468.86	2403.19	1826.15	2360.37	1304.97	1268.49
								2348.41	1224.01	3344.22	2098.19	3311.6	1453.78	1249.63	1342.37	879.518	1175.8	1326.91	1042.83	1007.5	1502.38	3076.89	2305.69	2620.1	1952.75	3556.18	2671.95	1194.15
								1767.12	1072.57	3295.54	1772.52	2990.57	1483.61	1152.24	1277.98	950.224	1203.27	1374.04	1050.22	1089.32	1295.01	3228.89	2668.2	2936.27	2314.08	2979.59	3088.21	1027.26
								2631.07	1370.27	3431.29	1947.89	3544.32	1341.86	1096.04	1172.1	987.397	1134.48	1333.21	1011.85	1090.62	1488.97	2852.83	3007.37	2130.89	2083.43	2704.82	1915.97	928.311
								2273.15	1250.1	3060.32	1631.01	3393.88	1164.15	1019.02	1113.93	847.135	1169.38	1347.68	973.447	1099.21	2142.11	2198.45	2110.09	1283.52	2766.86	2759.46	1206.99	1016.74
								2078.32	1222.72	2478.37	1390.53	3332.53	959.672	937.423	1102.89	734.152	1222.08	1378.08	964.227	1055.84	2334.99	1605.21	1658.83	1158.84	2757.96	2745.61	990.591	1127.98
								2117.7	1314.6	2052.14	1290.44	3247.47	822.191	959.32	1174.41	587.08	1220.96	1406.43	1028.59	1044.94	2408.25	1413.42	1581.99	1192.93	2796.45	2525.47	906.899	1431.27
								2294.29	1303.33	1804.23	1333.73	2984.56	729.099	913.702	1183.66	629.22	1196.39	1413.15	1092.26	1032.71	2285.5	1350.75	1719.07	1695.47	2819.61	2414.72	959.341	1697.13
								2242.96	1379.26	1653.71	1514.99	2784.35	768.069	937.308	1204.97	644.541	1205.06	1451.97	1194.56	1100.08	1891.52	1260.23	1808.12	2695.47	2790.29	2465.07	1117.59	1846.64
								2174.72	1426.74	1671.3	1627.62	2919.91	868.232	997.092	1188.3	711.372	1201.69	1436.02	1227.96	1006.38	1831.77	1861.03	1799.07	3209.75	3048.79	2749.31	1065.23	2166.6
								1980.73	1464.46	1756.38	1629.29	3152.49	1092.48	1025.82	1099.5	825.41	1276.94	1458.09	1123.95	1015.53	1822.49	2482.98	1718.55	2903.39	3104.61	2674.64	916.087	2152.9
								2003.74	1446.52	1855.52	1539.95	3130.18	1265.68	1029.35	1026.9	936.06	1331.19	1625.43	1127.16	1214.6	1773.81	2780.11	1555.45	2559.19	3105.43	2673.1	811.938	2259.3
								2156.44	1328.73	1954.25	1529.47	3122.19	1316.48	1001.42	1026.37	1374.16	1330.88	1603.71	1159.5	1056.01	2062.58	2784.5	1410.02	2435.77	3173.95	2864.64	794.848	1969.41
								2096.81	1259.62	1908.63	1505.35	3289.03	1296.7	985.542	1028.3	1334.45	1078.72	1581.66	1264.79	1130.8	2253.68	2635.41	1373.8	2274.89	3275.7	2819.7	772.816	1722.66
								1957.29	1230.4	1874.38	1421.24	3054.31	1316.21	991.351	1112.89	1252.19	1083.28	1590.46	1311.24	1327.65	2504.14	2401.92	1326.36	2183.96	3381.46	2756.45	735.168	1745.7
								1802.1	1192.22	1796.61	1372.67	2762.42	1322.48	1092.33	1253.14	1207.23	1161.29	1617.7	1355.85	1349.62	2617.83	2234.82	1338.52	2354.49	3167.8	2572.84	694.883	2032.4
								1676.99	1130.58	1654.32	1489.6	2469.57	1267.99	1189.64	1338.01	1095.73	1275.32	1557.45	1399.6	1342.32	2555.23	2187.17	1994.9	2363.89	2897.69	2549.34	703.038	2056.8
								1470.44	1040.65	1529.33	1488.92	2209.87	1203.44	1151.49	1317.29	1031.76	1350.51	1523.45	1410.64	1215.31	2442.47	1863.34	2069.71	2243.29	2615.61	2661.93	687.761	1743.07
								1390.38	956.158	1460.13	1446.23	2189.68	1245.54	1059.36	1296.56	1031.3	1406.52	1514.3	1375.34	1191.29	2188.05	1449.67	1917.73	2146.76	2531.88	2529.06	672.764	1532.15
								1428.76	953.493	1241.85	1492.84	2305.34	1232.66	1029.81	1301.7	985.449	1268.56	1503.31	1233.88	1153.77	2036.12	1269.92	1948.03	1953.98	2883.77	2567.83	1011.68	1284.56
								1513.17	929.586	1289.26	1689.08	2410.26	1188.68	948.884	1301.5	918.257	1271.07	1584.68	1302.66	1205.68	1933.22	1625.08	1905.38	2004.83	2822.54	2568.62	1105.6	1158
								1537.06	870.054	1285.05	1787.93	2475.84	1184.79	883.751	1301.1	883.25	1239.02	1598.98	1232.56	1252.36	1797.4	1869.3	1831.21	1963.25	2719.64	2625.23	1095.98	1177.79
								1832.3	823.011	1202.5	1691.03	2525.89	1142.51	864.31	1290.82	795.563	1162.58	1510.58	1220.47	1270.62	1992.12	1879.12	1722.92	1770.59	2690.71	2562.93	1037.66	1207.26
								1870.88	901.407	1464.28	1473.57	2781.83	1098.01	864.075	1263.68	746.464	1164.78	1440.66	1203.36	1317.83	1983.85	1734.97	1855.54	1538.89	2708.33	2310.58	1000.33	1209.96
								1710.66	936.328	1518.85	1359.71	2831.26	1110.88	824.114	1265.86	727.069	1178.14	1401.94	1140.49	1270.67	1800.04	1699.36	1754.51	1339.19	2756.58	2106.91	1042.36	1231.76
								1616.85	937.781	1709.43	1311.59	2755.71	1177.97	804.627	1255.84	765.936	1210.95	1407.44	1088.39	1279.42	1630.65	1693.19	1634.81	1308.11	2904.03	1894.3	1060.22	1320.93
								1599.52	934.219	1800.68	1279.93	2588.83	1091.46	794.399	1173.98	777.919	1265.93	1332.34	1150	1342.99	1449.57	1784.38	1562.83	1692.37	3003.16	2091.44	1007.17	1446.46
								1874.06	913.241	1727.2	1303.97	2469.28	962.373	800.564	1129.68	716.184	1277.98	1351.72	1143.16	1313.76	1482.71	1840.15	1399.93	2283.66	3161.73	2414.44	948.135	1559.97
								1971.4	911.362	1545.09	1373.68	2513.35	881.575	861.796	1079.86	662.155	1308.68	1436.2	1118.81	1309.48	1587.75	1636.68	1631.04	2894.67	3139.07	2837.75	971.443	1661.05
								1902.32	873.127	1217.62	1452.02	2393.42	835.431	910.638	1058.47	647.038	1300.75	1549.02	1118.14	1260.34	1726.36	1438.14	1790.14	2734.47	2972.11	2701.05	997.994	1655.14
								1886.64	847.193	1196.01	1426.44	2293.06	889.041	932.841	1005.39	678.158	1309.61	1609.41	1120.96	1194.23	1588.77	1255.95	2050.69	2312.75	2903.13	2434.93	941.916	1733.94
								1834.84	834.815	1201.59	1316.51	2218.29	985.823	992.369	1047.05	725.951	1279.86	1645.3	1120.7	1224.69	1667.68	1160.62	2329.89	1778.4	2813.91	2226.58	965.367	1932.27
								1810.75	888.381	988.016	1214.3	2044.21	1051.88	1133.86	1023.92	728.886	1260.66	1658.44	1088.02	1327.61	1583.67	1208.32	2211.55	1432.9	2661.34	2234.55	1009.51	2091.44
[truncated: 16 more columns]
