# Supplementary material for: Anillin regulates epithelial cell mechanics by structuring the medial-apical actomyosin network
Source: eLife. 2019 Jan 31;8:e39065. doi: 10.7554/eLife.39065 (PMC6424563; doi:10.7554/eLife.39065)
Supplement: Figure 6—source data 1. — (Figure 6C) Medial-apical anillin intensity (N-terminal mutants). (Figure 6D Blinded classification of medial-apical F-actin organization in cells with anillin perturbations (N-terminal mutants). (Figure 6G) Medial-apical anillin intensity (C-terminal mutants). (Figure 6H) Blinded classification of medial-apical F-actin organization in cells with anillin perturbations (C-terminal mutants). [file elife-39065-fig6-data1.xlsx]

## Sheet: Sheet1
Figure 6C						Figure 6D										Figure 6G						Figure 6H
Medial-apical Anillin intensity (N-terminal mutants)						Blinded classification of medial-apical F-actin organization in cells with Anillin perturbations (N-terminal mutants)										Medial apical Anillin intensity (C-terminal mutants)						Blinded classification of medial-apical F-actin organization in cells with Anillin perturbations (C-terminal mutants)
FL	dmyo	dactin	dmyoact			Researcher 1	FL	dmyo	dact	dmyoact	control					FL	dRBD	dC2	dPH			Researcher 1	FL	dRBD	dC2	dPH	control
1118.18	980.456	651.281	463.001			no fibers	54	26	27	41	83					799.204	962.817	675.885	297.017			no fibers	31	306	303	234	97
1292.2	1567.26	728.757	981.467			short fibers	103	27	30	11	0					831.582	995.738	866.194	496.68			short fibers	36	44	26	52	12
1366.04	1516.19	1261.94	750.016			long fibers	174	44	2	7	0					1580.14	511.726	773.7	575.726			long fibers	328	2	3	1	0
1472.67	1719.52	1273.33	818.587													1302.72	1455	678.535	633.483
952.772	1842.23	1287.97	390.984			sum	331	97	59	59	83					960.853	632.044	834.093	528.33			sum	395	352	332	287	109
1285.77	1648.69	882.919	799.733													988.648	3027.88	802.001	298.019
812.638	1498.38	1024.72	1065.99			Percents	16.3142	26.8041	45.7627	69.4915	100					1240.43	2591.23	2136.91	192.811			Percents	7.8481	86.9318	91.2651	81.5331	88.9908
1234.76	1597.24	1227.03	882.008				31.1178	27.8351	50.8475	18.6441	0					1005.42	768.309	893.619	804.674				9.11392	12.5	7.83133	18.1185	11.0092
1931.54	1522.02	1430.1	739.966				52.568	45.3608	3.38983	11.8644	0					1328.37	2063.2	798.639	614.464				83.038	0.568182	0.903614	0.348432	0
2141.18	861.816	949.829	489.181													1163.52	3471.59	760.882	600.807
1681.46	1309.28	739.841	1523.27			Researcher 2	wt	dmyo	dact	dmyoact	control					1255.47	957.944	874.548	475.506			Researcher 2	FL	dRBD	dC2	dPH	control
1594.91	844.134	1380.04	677.699			no fibers	66	11	45	49	109					995.588	1141.68	806.874	343.752			no fibers	93	293	328	265	83
1909.52	1276.52	936.687	1483.14			short fibers	35	20	13	3	1					1333.5	1565.23	1540.32	662.715			short fibers	34	41	0	14	0
1618.75	827.245	995.599	1548.23			long fibers	184	77	0	0						1068.21	639.923	987.322	737.308			long fibers	273	29	33	11	0
1956.78	1621.2	872.37	1573													549.209	644.454	1793.54	948.462
1456.92	1148.41	898.461	1460.8			sum	285	108	58	52	110					1269.64	663.819	856.531	1217.51			sum	400	363	361	290	83
1309.19	695.422	535.467	872.561													1743.01	1343.45	1196.38	592.564
1732.46	1585.31	1091.13	1132			Percents	23.1579	10.1852	77.5862	94.2308	99.0909					1743.26	668.795	1028.66	1174.05			Percents	23.25	80.7163	90.8587	91.3793	100
1440.18	878.861	504.889	828.939				12.2807	18.5185	22.4138	5.76923	0.909091					1245.75	1986.92	1124.77	1931.21				8.5	11.2948	0	4.82759	0
698.011	1124.46	1073.41	483.224				64.5614	71.2963	0	0	0					743.189	1477.9	826.423	529.401				68.25	7.98898	9.14127	3.7931	0
1492.92	1135.3	520.106	674.213													1033.53	1548.34	1630.45	282.976
1270.31	1349.42	343.95	568.203			Researcher 3	wt	dmyo	dact	dmyoact	control					696.532	1789.82	1690.92	232.707			Researcher 3	FL	dRBD	dC2	dPH	control
1184.02	1568.24	885.378	791.666			no fibers	43	3	38	38						438.474	1287.71	1622.92	220.982			no fibers	20	390	393	299
1092.71	1139.53	1048.37	652.372			short fibers	37	13	19	22						1632.06	3684.24	822.177	266.918			short fibers	104	55	16	46
2129.47	676.763	633.7	626.578			long fibers	223	9	10	1						802.896	1421.58	811.87	193.379			long fibers	360	0	4	0
1647.66	665.166	1657.82	403.869													596.248	1332.64	920.521	149.024
790.757	743.011	1839.37	508.054													607.526	1666.87	1087.99	210.427
1149.5	935.577	989.053	609.995			sum	303	25	67	61						3168.95	842.361	576.192	241.152			sum	484	445	413	345
1496.6	870.034	1277.01	995.083													2252.46	801.661	666.916	263.693
1335.84	719.508	1447.3	603.288			Percents	14.1914	12	56.7164	62.2951						2006.32	900.666	1199.8	270.771			Percents	4.13223	87.6404	95.1574	86.6667
1613.52	612.692	1929.55	1197.35				12.2112	52	28.3582	36.0656						2635.06	1035.88	718.112	198.106				21.4876	12.3596	3.87409	13.3333
1931.21	766.067	1193.14	691.201				73.5974	36	14.9254	1.63934						2381.07	813.396	835.793	1022.43				74.3802	0	0.968523	0
2061.44	988.399	1221.2	525.803													1730.93	2905.54	775.967	743.025
1723.91	572.471	772.302	661.247			averages	17.8878	16.3298	60.0218	75.3391	99.5455					1249.45	996.893	777.354	776.655			averages	11.7434	85.0962	92.4271	86.5264	94.4954
1485.8	554.5	856.458	483.929				18.5366	32.7845	33.8732	20.1596	0.454545					1442.41	1402.55	812.425	941.955				13.0338	12.0514	3.90181	12.0931	5.50459
2306.17	643.928	790.583	579.64				63.5756	50.8857	6.10507	4.50125	0					2251.52	1539.89	901.655	1344.4				75.2227	2.85239	3.67114	1.38051	0
1556.1	704.679	2069.13	575.399													1836.92	1717.77	991.745	1572.87
1360.27	544.494	1247.33	607.327				100	100	100	100	100					2577.7	1635.27	966.539	534.14				100	100	100	100	100
997.826	513.882	749.69	503.454													1021.54	2596.07	887.539	575.191
938.233		1370.27	776.83													1150.65	3859.92	1323.19	523.645
2409.63		1544.43	793.687													627.507	2086.1	901.237	510.651
2524.33		1453.16	711.418													542.735	3649.4	1453.18	602.464
1940.16		1744.36	583.282													1792.45	1215.76	2011.02	315.256
2382.93		1417.33	1004.87													1421.91	1054.45	1204.39	369.434
1155.33		1548.4	1322.77													1354.74	2217.99	1136.62	362.586
1695.74		1227.61	1159.99													1555.58	691.261	1223.54	615.232
1257.51		1387.03	1458.78													904.194	1301.67	2142	394.003
3006.27		1500.82	1441.5													614.989	871.621	1020.32	436.617
2524.89		1413.06	1098.73													3124.43	1141.38	1523.76	650.441
1837.75		944.959	1182.15													2210.79	1043.39	1156.97	653.847
1132.09		1244.62	713.604													1139.5	808.031	1803.38	576.016
2151.44		857.036	300.58													2225.29	2981.58	1348.83	310.336
1400.42		958.873	316.551													2025.11	2799.03	1130.61	309.011
1213.65		1368.26	719.752													2219.52	617.027	1322.79	319.151
1308.24		1630.69	1253.43													1355.96	1668.94	1133.01	341.174
1018.82		1122.98	1283.97													2135.74	2766.25	1599.65	352.922
1292.7		1244.87	751.08													3060.9	440.501	957.808	331.958
1079.82		1623.79	857.144													1951.25	829.372	1220.3	255.659
965.752		1337.81	549.43													1659.31	2870.71	1344.26	699.007
874.083		1020.67	1222.97													2772.57	1205.36	1278.83	677.804
678.115		1449	630.019													1398.53	1955.87	1424.51	216.867
902.516		824.582	1356.48													1319.27	1977.76	1265.56	198.038
874.084		766.02	258.741													607.421	669.974	816.245	223.367
850.596		1254.64	936.715													1098.27	1294	759.607	225.673
1207.37		317.814	475.243													1947.76	2276.41	1500.67	201.984
871.877		507.715	380.356													905.711	909.697	990.717	176.313
803.751		390.52	237.704													703.875	711.64	1138.8	180.08
849.699		425.563	564.152													957.735	763.54	1126.02	322.02
1883.59		269.031	546.585													696.214	853.553	988.62	571.816
1573.69		542.238	593.027													1339.96	554.734	3161.01	1091.43
2169.37		1064.48	373.573													2603.89	371.893	2135.27	1109.9
		928.668	312.724													1777.86	745.745	2034.95	467.516
		871.134	473.433													1928.05	377.565	3049.18	320.194
		849.8	416.64													1546.46	1012.87	2312.85	726.49
		782.259	458.652													1958.56	726.956	1752.37	808.165
		307.625	430.677													1186.3	979.634	1023.28	1343.56
		700.71														2117.07	669.816	2019.69	513.732
		928.813														1258.85	551.288	1434.96	483.433
		811.753														1551.87	1148.3	1515.07	745.059
		679.63														1742.76	1292.2	2146.7	306.264
		787.076														1740.84	2150.85	1386.55	371.295
		606.056														1769.64	709.28	2237.2	1583.25
		1093.53														605.846	1636.76	1537.12	1826.92
		2285.44														1219.82	1718.04	1486.59	603.544
		894.868														1059.99	2974.06	960.069	485.108
																1759.81	1193.78	1517.09	500.1
																820.524	2258	502.504	441.399
																1063.14	1371.97	439.472	676.363
																847.298	940.021	426.085	666.197
																940.868	476.331	327.37	828.277
																1183.54	1145.03	311.192	562.968
																976.153	508.723	359.227	622.398
																614.244	1845.77	438.033	474.413
																1557.35	1350.6	475.485	554.888
																1145.56	2012.85	1451.57	412.986
																1173.34	651.57	630.386	499.095
																1461.92	625.521	1328.72	336.111
																1252.88	685.342	1531.41	258.083
																1487.45	1188.05	1600.94	420.437
																633.417	320.498	553.707	569.338
																1077.59	1611.96	438.013	302.373
																1606.89	1375.72	406.824	618.546
																1584.23	1123.87	1208.19	685.974
																673.843	1283.38	969.532	677.572
																912.173	2169.55	509.062	473.789
																1114.9	1044.88	296.827	712.288
																1510.06	2063.11	530.511	231.561
																889.939	2200.3	596.116	313.696
																2576.57	679.194	863.604	221.437
																496.321	544.913	608.647	387.591
																541.479	715.777	678.155	149.699
																709.793	609.415	478.505	387.678
																779.522	524.55	1000.27	217.056
																727.094	644.996	320.806	384.52
																694.474	745.589	461.662	415.306
																734.661	732.695	429.091	382.658
																754.038	2966.5	450.927	496.391
																469.905	3063.92	370.659	206.11
																410.561	2305.66	411.48	231.262
																357.498	2272.8	1074.87	225.458
																431.751	2057.87	1006.34	191.686
																485.34	1378.74	718.088	249.708
																367.704	1548.66	801.889	168.883
																701.171	981.525	608.008	136.198
																568.976	1320.96	635.571	128.708
																354.27	1997.17	587.272	182.147
																566.607	1662.02	1017.19	112.798
																396.494	1109	1188.16	231.88
																674.29	1345.3	704.888	438.321
																751.941	710.819	693.759	341.963
																748.206	715.991	827.176	221.128
																1347.18	612.684	938.516	194.641
																1955.01	1523.89	1110.26	384.158
																1418.98	1832.91	344.661	196.1
																1676.24	1012.14	406.697	258.948
																2631.39	2889.5	405.426	532.593
																3026.2	1210.84	248.435	209.349
																2667.35	1356.68	283.617	233.204
																1078.29	774.844	314.52	390.638
																2807.63	1572.69	288.182	852.939
																889.28	1778.84	384.653	356.831
																890.48	1548.78	383.596	341.497
																745.9	1404.19	767.216	273.368
																550.816	2280.99	401.176	238.224
																1014.45	1081.88	1072.09	301.966
																1086.06	1031.08	420.562	309.021
																1543.99	1034.24	434.812	250.608
																1329.58	1153.73	535.386	740.943
																1019.76	2116.23	444.609	789.784
																1275.9	1192.75	353.616	392.641
																1031.89	712.997	341.257	327.679
																1119.87	944.679	569.397	825.413
																1142.53	1900.15	672.075	780.692
																1212.89	986.022	987.851	731.814
																1172.28	847.053	732.795	442.51
																1102.73	1252.27	534.296	489.755
																1306.95	525.622	261.356	414.706
																1455.65	1246.07	303.03	292.042
																1205.64	875.131	626.222	378.569
																1508.66	575.456	1807.12	444.642
																1180.45	957.929	2550.36	414.037
																1419.19	1310.38	504.427	678.819
																1291.62	738.106	797.018	221.754
																981.029	1162.72	1073.52	156.381
																1618.87	888.075	1082.77	189.74
																1419.46	689.641	1333.18	136.647
																1166.91	1186.68	1385.34	243.805
																1322.89	778.66	1772.06	223.776
																1667.68	1045.56	674.198	236.951
																1280.4	688.919	377.571	265.218
																1431.04	1192.59	432.252	140.035
																931.28	2344.88	414.046	161.284
																635.475	1492.18	368.95	234.945
																641.366	853.851	389.736	325.046
																597.08	1322.81	543.137	329.987
																1029.54	1047.09	495.907	297.192
																950.059	747.191	477.667	190.117
																815.93	981.324	387.053	378.394
																840.844	1619.24	293.464	320.78
																860.906	704.778	410.46	180.238
																989.211	2363.74	350.206	158.949
																928.812	2660.93	399.501	173.518
																1190.39	1066.03	363.614	182.32
																1213.01	994.669	1178.15	283.39
																1404.41	1312.92	1057.94	188.613
																898.588	583.922	1718.54	273.453
																999.317	988.434	735.832	194.863
																2158.4	824.735	734.976	187.232
																1441.38	451.739	2215.23	292.352
																1977.54	710.439	1774.35	191.937
																2063.98	787.101	1023.3	183.086
																2045.48	713.273	586.348	180.649
																1793.34	414.924	591.331	239.199
																2004.13	420.845	1171.3	357.09
																1574.14	874.256	657.019	189.748
																1595	738.709	1043.9
																1945.37	781.388	1443.19
																2188.04	586.123	876.334
																1920.09	533.158	821.239
																1406.46	899.658	1259.33
																1402.71	1374.04	1138.41
																1848.83	601.004	1047
																1772.89	539.659	1094.27
																2030.23	514.78	1330.16
																2360.81	979.372	925.43
																1421.8	638.905	916.285
																1935.83	1050.4	1241.67
																997.585	578.186	943.206
																1539.89	1333.77	1343.58
																1927.51	1204.69	2065.38
																578.776	1277.67	790.65
																639.339	982.249	1290.27
																978.175	1316.14	804.372
																2402.48	601.068	329.299
																925.505	2189.26	378.621
																861.179	972.443	503.08
																1264.47	695.343	893.197
																1109.16	920.933	819.45
																965.299	1021.83	588.264
																1344.14	1869.99	487.337
																1067.42	401.906	525.215
																1298.32	572.776	444.825
																1007.76	531.384	447.759
																1004.94	474.223	854.045
																695.547	624.879	602.949
																708.777	1186.69	641.919
																845.895	2000.73	495.165
																1755.14	1152.19	730.79
																1324.09	698.003	703.668
																2082.86	347.353	734.635
																1031.62	607.928	1274.96
																652.394	947.289	591.77
																536.099	1857.93	718.772
																941.601	1914.76	973.693
																343.222	196.739	984.786
																971.47	1580.26	397.757
																970.077	1394.23	864.45
																1001.07	1568.62	558.728
																1164.54	1231.64	1347.02
																1247.09	703.088	984.641
																1073.88	772.804	741.345
																1280.6	830.217	1165.13
																1014.45	758.582	732.493
																373.539	942.25	375.466
																1930.41	1244.36	540.887
																581.886	785.858	544.352
																865.954	1225.69	297.874
																898.348	1400.98	339.625
																1612.3	436.676	303.658
																920.174	694.78	291.969
																587.396	833.116	521.404
																1409.7	419.665	362.664
																1092.07	276.306	495.94
																1762.79	370.179	508.071
																981.768	767.808	497.984
																264.483	506.954	594.145
																869.468	654.202	532.782
																762.583	457.441	682.16
																884.954	728.104	333.419
																943.09	1020.65	322.898
																388.332	1062.54	560.523
																913.101	2167.45	351.757
																2526.02	363.345	462.759
																2155.68	1503.33	415.184
																1763.31	792.001	394.507
																2463.69	590.908	319.011
																1027.06	537.825	284.995
																938.844	1801.84	314.777
																1733.95	380.221	344.065
																668.16	283.844	493.244
																860.099	248.068	300.694
																1761.91	267.004	355.046
																597.605	273.043	385.285
																1069.42	245.454	370.404
																866.649	315.248	734.226
																561.343	431.952	1025.02
																1162.31	483.563	3933.1
																1015.51	556.462	1123.7
																745.648	441.997	2392.59
																756.891	625.562	2806
																1249.31	570.362	879.941
																1642.48	511.895	2941.63
																949.03	2005.92	2262.86
																811.281	432.22	1148.5
																704.832	665.175	755.496
																899.441	540.737	1860.39
																870.536	471.687	972.916
																1143.84	589.895	1224.18
																778.715	955.079
																867.408	728.774
																980.438	531.119
																1032.92	776.65
																1217.87	849.887
																1104.59	854.679
																774.124	528.303
																1113.21	670.053
																1002.27	804.797
																1498.32	672.612
																755.724	974.604
																647.087	712.062
																668.678	525.401
																639.44	565.012
																441.071	631.331
																577.768	489.048
																568.817	346.804
																422.124	545.716
																611.382	635.072
																620.635	444.574
																372.334	344.106
																933.514	553.177
																1366.68	565.17
																1025.5	410.364
																574.842	529.215
																739.955	488.925
																707.469	535.3
																1298.99	504.985
																573.247	780.495
																771.429	774.225
																1040.63	697.821
																981.434	787.404
																870.476	760.599
																999.19	933.994
																533.821	545.368
																682.63	915.973
																558.184	676.559
																783.012	879.862
																566.151	1088.47
																525.57	1020.35
																631.157	691.662
																481.446	2135.69
																637.275	520.789
																504.037	832.696
																625.963	844.533
																564.437	1148.13
																682.229	854.096
																639.344	798.333
																426.046	1906.87
																547.72	842.225
																454.491	478.776
																502.516	1224.98
																547.976	1889.25
																503.434	1659.93
																473.605	1330.68
																469.799	1316.01
																548.744	611.914
																734.729	606.738
																1185.8	1600.05
																1246.76	1480.53
																1258.88	571.686
																902.17	1223.11
																933.02	568.553
																1178.2	1156.44
																1056.98	640.127
																804.965	564.01
																747.783	806.245
																728.111	548.326
																518.588	392.831
																608.379	416.513
																869.049	646.081
																584.576
																896.838
																671.16
																735.202
																709.649
																623.995
																862.977
																813.471
																884.9
																481.099
																684.017
																728.757
																860.471
																770.706
																904.792
																414.71
																1065.89
																885.522
																948.783
																1466.37
																1058.75
																770.802
																566.164
																727.78
																1248.22
																564.016
																388.682
																686.05
																1080.44
																1169.13
																620.766
																748.589
																542.59
																846.5
																940.776
																506.765
																511.294
																648.994
																610.329
																333.367
																897.852
																761.737
																521.861
																263.022
																434.979
																881.656
