# Supplementary material for: Anillin regulates epithelial cell mechanics by structuring the medial-apical actomyosin network
Source: eLife. 2019 Jan 31;8:e39065. doi: 10.7554/eLife.39065 (PMC6424563; doi:10.7554/eLife.39065)
Supplement: Figure 7—source data 1. — (Figure 7B) Fluorescence recovery after photobleaching (FRAP) of medial-apical actin in control, full length anillin overexpression, or Anillin ∆﻿act overexpression. (Figure 7C) Curve fit data from 7B, which was used to calculate average mobile fraction and statistics of medial-apical actin FRAP. (Figure 7F) Junction recoil after laser ablation with and without jasplakinolide treatment. (Figure 7—figure supplement 1A) Medial-apical actin FRAP when anillin was knocked down. (Figure 7—figure supplement 1B) Junction recoil after laser ablation with anillin knockdown and anillin knockdown treated with jasplakinolide. (Figure 7—figure supplement 1C) Percentage of cells that separate perpendicularly after junction laser ablation. [file elife-39065-fig7-data1.xlsx]

## Sheet: Sheet1
Figure 7B																																						Figure 7C											Figure 7F
Fluorescence Recovery After Photobleaching of medial-apical actin in control, full length Anillin overexpression, or Anillin delta-actin overexpression.																																						Curve fit data from 7B, which was used to calculate average mobile fraction and statistics of medial-apical actin FRAP											Junction recoil after laser ablation with and without Jasplakinolide treatment
Time (s)	Control																																					Control			Anillin FL OE			Anillin delta-actin OE					Time (s)
0	0	0	0	0	0	0	0	0	0	0	0	0	0	0	0	0	0	0	0	0	0	0	0	0	0	0	0	0	0	0	0	0	0	0	0	0		mean	95% confidence	degrees of freedom (N)	mean	95% confidence	degrees of freedom (N)	mean	95% confidence	degrees of freedom (N)			0
0.813	0.358	0.096	0.273	0.228	0.006	0.306	0.251	0.146	0.098	0.179	0.039	0.062	0.249	0.288	0.368	0.149	0.283	0.248	0.35	0.226	0.217	0.155	0.023	0.038	-0.076	0.191	0.052	0.086	0.176	0.189	0.005	-0.012	0.098	0.054	0.065	0.145		0.774	0.0185	3855	0.5731	0.0415	4186	0.776	0.0344	3910			1.293
1.626	0.542	0.307	0.401	0.354	0.157	0.421	0.312	0.41	0.305	0.257	0.103	0.126	0.382	0.425	0.468	0.314	0.425	0.422	0.461	0.301	0.286	0.584	0.173	0.131	0.04	0.492	0.216	0.302	0.299	0.36	0.157	0.15	0.309	0.396	0.211	0.405													2.586
2.439	0.588	0.403	0.388	0.297	0.128	0.48	0.273	0.513	0.426	0.341	0.215	0.103	0.451	0.496	0.514	0.338	0.501	0.479	0.534	0.365	0.347	0.541	0.41	0.195	0.037	0.516	0.26	0.321	0.367	0.481	0.325	0.168	0.266	0.192	0.38	0.306													3.879
3.252	0.663	0.396	0.457	0.396	0.178	0.529	0.432	0.486	0.379	0.41	0.195	0.108	0.474	0.529	0.563	0.381	0.535	0.487	0.526	0.369	0.359	0.682	0.403	0.207	0.049	0.609	0.213	0.316	0.339	0.587	0.428	0.221	0.409	0.339	0.346	0.231													5.172
4.065	0.669	0.386	0.39	0.447	0.156	0.751	0.28	0.52	0.496	0.427	0.226	0.152	0.474	0.478	0.6	0.39	0.526	0.455	0.607	0.466	0.43	0.558	0.486	0.216	0.079	0.632	0.249	0.534	0.366	0.725	0.282	0.144	0.277	0.395	0.212	0.576													6.465
4.878	0.74	0.464	0.517	0.437	0.193	0.597	0.235	0.587	0.474	0.461	0.263	0.191	0.466	0.622	0.563	0.407	0.544	0.539	0.565	0.438	0.403	0.59	0.34	0.289	0.155	0.719	0.282	0.475	0.395	0.61	0.582	0.154	0.304	0.393	0.275	0.381													7.758
5.691	0.711	0.43	0.45	0.387	0.259	0.693	0.38	0.584	0.59	0.463	0.294	0.188	0.523	0.567	0.557	0.4	0.555	0.525	0.666	0.445	0.408	0.846	0.418	0.301	0.178	0.746	0.315	0.559	0.44	0.607	0.401	0.233	0.441	0.314	0.281	0.543													9.051
6.504	0.751	0.443	0.505	0.482	0.243	0.608	0.438	0.698	0.536	0.48	0.334	0.171	0.557	0.646	0.551	0.454	0.623	0.565	0.652	0.476	0.448	0.722	0.603	0.267	0.185	0.678	0.393	0.63	0.482	0.508	0.454	0.246	0.487	0.289	0.288	0.382													10.344
7.317	0.809	0.5	0.557	0.458	0.313	0.623	0.461	0.618	0.563	0.526	0.361	0.201	0.526	0.627	0.61	0.462	0.645	0.583	0.674	0.483	0.42	0.577	0.403	0.386	0.222	0.74	0.342	0.452	0.431	0.694	0.513	0.242	0.44	0.478	0.347	0.433													11.637
8.13	0.846	0.603	0.477	0.507	0.278	0.725	0.519	0.643	0.665	0.617	0.325	0.231	0.577	0.619	0.674	0.435	0.633	0.582	0.649	0.517	0.475	0.557	0.41	0.398	0.233	0.738	0.428	0.407	0.485	0.631	0.624	0.278	0.613	0.329	0.38	0.549													12.93
8.943	0.784	0.521	0.482	0.546	0.257	0.636	0.457	0.658	0.599	0.552	0.382	0.218	0.585	0.637	0.647	0.428	0.665	0.58	0.692	0.489	0.496	0.776	0.586	0.398	0.255	0.774	0.37	0.465	0.447	0.589	0.413	0.29	0.486	0.18	0.467	0.522													14.223
9.756	0.906	0.569	0.543	0.485	0.307	0.827	0.503	0.693	0.578	0.618	0.362	0.26	0.594	0.698	0.676	0.533	0.667	0.592	0.722	0.557	0.521	0.727	0.466	0.391	0.282	0.677	0.426	0.395	0.567	0.481	0.307	0.334	0.613	0.27	0.302	0.777													15.516
10.569	0.899	0.538	0.601	0.506	0.282	0.665	0.618	0.696	0.494	0.635	0.414	0.197	0.603	0.649	0.679	0.477	0.645	0.624	0.7	0.539	0.419	0.53	0.584	0.433	0.347	0.738	0.451	0.423	0.522	0.638	0.537	0.193	0.573	0.328	0.449	0.609													16.809
11.382	0.883	0.595	0.592	0.566	0.336	0.633	0.481	0.75	0.695	0.619	0.446	0.24	0.589	0.679	0.658	0.488	0.658	0.695	0.719	0.602	0.501	0.776	0.531	0.412	0.273	0.86	0.439	0.602	0.492	0.549	0.715	0.177	0.531	0.33	0.553	0.568													18.102
12.195	0.905	0.574	0.501	0.551	0.284	0.748	0.546	0.746	0.786	0.747	0.446	0.251	0.607	0.768	0.685	0.468	0.627	0.658	0.768	0.554	0.462	0.77	0.421	0.442	0.261	0.874	0.376	0.449	0.438	0.586	0.66	0.173	0.697	0.418	0.374	0.451
13.008	0.884	0.671	0.633	0.643	0.369	0.707	0.597	0.717	0.585	0.677	0.424	0.263	0.581	0.744	0.742	0.56	0.71	0.656	0.72	0.679	0.519	0.65	0.549	0.481	0.366	0.921	0.422	0.656	0.53	0.59	0.595	0.117	0.688	0.255	0.491	0.591
13.821	0.988	0.721	0.544	0.55	0.342	0.839	0.457	0.709	0.712	0.703	0.438	0.266	0.688	0.713	0.723	0.665	0.679	0.735	0.727	0.62	0.552	0.71	0.456	0.478	0.333	0.767	0.454	0.762	0.571	0.701	0.748	0.197	0.69	0.577	0.4	0.709
14.634	0.96	0.653	0.553	0.593	0.376	0.738	0.552	0.822	0.714	0.659	0.48	0.287	0.65	0.833	0.668	0.586	0.765	0.696	0.752	0.689	0.52	0.847	0.567	0.412	0.35	0.884	0.409	0.713	0.576	0.697	0.623	0.092	0.651	0.586	0.383	0.656
15.447	0.919	0.682	0.774	0.584	0.315	0.814	0.561	0.815	0.778	0.726	0.487	0.303	0.634	0.771	0.733	0.702	0.799	0.78	0.723	0.665	0.533	0.92	0.44	0.516	0.417	0.805	0.413	0.615	0.586	0.729	0.531	0.168	0.675	0.311	0.41	0.694
16.26	0.893	0.742	0.719	0.602	0.4	0.893	0.579	0.637	0.692	0.786	0.546	0.321	0.665	0.765	0.704	0.566	0.736	0.731	0.751	0.652	0.635	0.822	0.561	0.503	0.491	0.992	0.485	0.868	0.666	0.564	0.567	0.141	0.641	0.401	0.415	0.705
17.073	0.933	0.693	0.645	0.56	0.396	0.77	0.53	0.856	0.772	0.775	0.508	0.325	0.629	0.8	0.699	0.616	0.714	0.77	0.78	0.738	0.606	0.907	0.534	0.541	0.522	1.015	0.48	0.69	0.527	0.609	0.653	0.091	0.779	0.426	0.451	0.677
17.886	0.919	0.721	0.731	0.567	0.461	0.719	0.511	0.856	0.786	0.803	0.495	0.328	0.703	0.751	0.732	0.671	0.851	0.784	0.818	0.748	0.584	0.907	0.475	0.545	0.441	0.927	0.491	0.715	0.571	0.638	0.503	0.107	0.781	0.321	0.493	0.524
18.699	0.989	0.748	0.704	0.558	0.395	0.748	0.597	0.759	0.822	0.809	0.515	0.298	0.673	0.859	0.703	0.701	0.821	0.779	0.858	0.753	0.568	0.809	0.567	0.533	0.545	0.878	0.507	0.926	0.632	0.746	0.597	0.228	0.657	0.511	0.502	0.619
19.512	0.984	0.741	0.721	0.591	0.376	0.565	0.48	0.766	0.759	0.826	0.579	0.405	0.754	0.845	0.738	0.659	0.764	0.837	0.813	0.794	0.598	0.924	0.534	0.558	0.528	0.991	0.417	0.743	0.72	0.639	0.692	0.147	0.604	0.55	0.229	0.691
20.325	0.955	0.786	0.806	0.599	0.344	0.822	0.582	0.697	0.918	0.815	0.615	0.345	0.716	0.785	0.77	0.642	0.743	0.866	0.765	0.779	0.615	0.898	0.549	0.617	0.522	0.989	0.573	0.791	0.536	0.61	0.712	0.179	0.696	0.422	0.531	0.672
21.138	0.933	0.729	0.763	0.702	0.383	0.842	0.692	0.748	0.629	0.832	0.594	0.299	0.752	0.791	0.765	0.624	0.746	0.844	0.849	0.735	0.633	0.888	0.588	0.64	0.512	1.075	0.451	1.004	0.586	0.63	0.644	0.27	0.697	0.486	0.541	0.782
21.951	1.011	0.768	0.702	0.59	0.519	0.896	0.678	0.7	0.939	0.807	0.535	0.354	0.747	0.829	0.869	0.645	0.748	0.894	0.871	0.825	0.682	0.742	0.668	0.638	0.685	1.067	0.517	0.949	0.687	0.566	0.651	0.218	0.693	0.432	0.352	0.769
22.764	0.89	0.879	0.574	0.604	0.41	0.728	0.563	0.733	0.9	0.873	0.641	0.323	0.758	0.849	0.801	0.663	0.765	0.877	0.863	0.852	0.639	0.857	0.556	0.548	0.677	1.109*	0.563	1.062	0.595	0.548	0.641	0.154	0.804	0.57	0.496	0.578
23.577	0.945	0.833	0.708	0.685	0.479	0.909	0.603	0.796	0.876	0.871	0.527	0.301	0.741	0.852	0.802	0.684	0.817	0.897	0.899	0.865	0.634	0.799	0.492	0.552	0.612	0.98	0.56	1.002	0.572	0.679	0.706	0.204	0.765	0.611	0.745	0.686
24.39	0.902	0.848	0.751	0.597	0.518	0.537	0.641	0.722	0.928	0.875	0.64	0.331	0.743	0.885	0.792	0.699	0.852	0.903	0.854	0.79	0.676	0.808	0.604	0.649	0.63	1.008	0.609	0.936	0.561	0.648	0.707	0.286	0.764	0.534	0.492	0.534
25.203	0.935	0.805	0.691	0.686	0.478	0.777	0.572	0.789	0.77	0.862	0.701	0.353	0.789	0.845	0.776	0.685	0.832	0.935	0.849	0.886	0.702	0.894	0.552	0.596	0.613	1.034	0.56	1.039	0.608	0.487	0.74	0.244	0.787	0.489	0.456	0.548
26.016	0.943	0.862	0.738	0.611	0.521	0.921	0.565	0.825	0.936	0.941	0.616	0.305	0.759	0.859	0.731	0.725	0.826	0.902	0.885	0.898	0.713	0.78	0.432	0.544	0.74	0.998	0.543	1.011	0.51	0.644	0.68	0.228	0.685	0.649	0.487	0.648
26.829	0.931	0.789	0.793	0.693	0.542	0.78	0.64	0.799	0.888	0.898	0.676	0.339	0.763	0.786	0.778	0.713	0.77	0.941	0.92	0.809	0.725	0.836	0.438	0.557	0.828	0.933	0.529	0.913	0.708	0.594	0.688	0.293	0.56	0.642	0.631	0.659
27.642	0.965	0.834	0.72	0.663	0.523	0.684	0.693	0.895	0.897	0.908	0.671	0.397	0.747	0.848	0.84	0.732	0.882	0.999	0.871	0.839	0.665	0.855	0.527	0.597	0.743	0.988	0.702	1.046	0.57	0.787	0.798	0.216	0.575	0.573	0.528	0.631
28.455	0.956	0.858	0.694	0.66	0.538	0.661	0.58	0.841	0.979	0.887	0.696	0.316	0.737	0.794	0.813	0.643	0.786	0.97	0.913	0.867	0.704	0.916	0.562	0.577	0.77	1.065	0.604	1.065	0.723	0.64	0.746	0.255	0.716	0.594	0.474	0.744
29.268	0.935	0.992	0.755	0.629	0.616	0.792	0.62	0.815	0.922	0.898	0.652	0.319	0.758	0.86	0.793	0.775	0.784	0.926	0.845	0.831	0.76	0.979	0.644	0.605	0.807	1.078	0.571	0.971	0.684	0.632	0.639	0.159	0.615	0.543	0.625	0.64
30.081	0.899	0.912	0.85	0.678	0.572	0.885	0.671	0.868	0.958	0.937	0.667	0.383	0.799	0.843	0.823	0.803	0.844	0.924	0.911	0.876	0.715	0.899	0.552	0.565	0.833	1.14*	0.611	1.15*	0.581	0.628	0.699	0.265	0.667	0.598	0.455	0.734
30.894	0.972	0.904	0.834	0.699	0.514	0.728	0.624	0.805	0.91	0.947	0.795	0.365	0.791	0.861	0.82	0.75	0.822	0.885	0.924	0.853	0.69	0.716	0.464	0.552	0.776	1.009	0.706	0.862	0.665	0.677	0.657	0.144	0.69	0.608	0.755	0.612
31.707	0.924	0.873	0.899	0.706	0.647	0.996	0.564	0.821	0.952	0.851	0.816	0.417	0.798	0.847	0.835	0.733	0.763	0.935	0.917	0.885	0.729	0.698	0.509	0.59	0.918	1.109*	0.615	0.951	0.673	0.587	0.494	0.273	0.724	0.673	0.578	0.716
32.52	0.942	0.932	0.877	0.669	0.608	0.991	0.701	0.822	0.94	0.955	0.733	0.37	0.77	0.845	0.849	0.781	0.831	0.986	0.918	0.886	0.758	1.086	0.648	0.578	0.768	0.962	0.595	1.148*	0.631	0.621	0.639	0.223	0.658	0.659	0.598	0.72
33.333	0.906	0.844	0.778	0.644	0.589	0.984	0.703	0.956	1.026	0.946	0.737	0.346	0.747	0.815	0.907	0.693	0.851	1.007	0.897	0.917	0.806	0.917	0.627	0.599	0.787	1.115*	0.636	1.107*	0.569	0.753	0.639	0.199	0.63	0.812	0.618	0.573
34.146	0.916	0.869	0.825	0.68	0.577	0.836	0.627	0.882	0.996	1.041	0.69	0.473	0.744	0.811	0.807	0.737	0.84	0.993	0.926	0.913	0.866	0.804	0.636	0.591	0.866	1.053	0.62	1.035	0.616	0.676	0.725	0.152	0.607	0.629	0.61	0.651
34.959	0.999	0.865	0.827	0.698	0.697	0.992	0.533	0.845	1.023	0.928	0.773	0.388	0.808	0.83	0.89	0.751	0.843	0.988	0.905	0.927	0.811	1.016	0.523	0.536	0.902	1.137*	0.557	1.015	0.551	0.681	0.671	0.249	0.669	0.492	0.591	0.721
35.772	0.991	0.921	0.879	0.705	0.581	0.839	0.686	0.779	1.059	0.955	0.74	0.397	0.767	0.821	0.88	0.697	0.809	0.946	0.877	0.998	0.883	1.079	0.627	0.587	0.896	1.124*	0.655	1.128	0.652	0.755	0.623	0.164	0.696	0.559	0.692	0.783
36.585	0.962	0.905	0.827	0.701	0.644	1.134*	0.511	0.831	1.035	1.04	0.861	0.373	0.794	0.75	0.857	0.819	0.813	0.995	0.962	1.023	0.85	1.088	0.505	0.571	0.984	1.124*	0.681	1.138	0.559	0.682	0.632	0.208	0.746	0.616	0.693	0.659
37.398	0.823	0.875	0.841	0.71	0.664	0.954	0.506	1.004	0.953	1.015	0.814	0.431	0.786	0.787	0.816	0.748	0.75	1.011	0.917	0.859	0.875	0.929	0.707	0.585	0.892	1.272*	0.583	0.942	0.613	0.73	0.514	0.216	0.641	0.772	0.714	0.689
38.211	0.912	0.805	0.759	0.75	0.59	0.981	0.642	0.934	1.048	0.864	0.801	0.389	0.757	0.751	0.904	0.702	0.887	0.945	0.925	0.896	0.915	0.931	0.576	0.606	0.875	1.257*	0.676	0.93	0.675	0.579	0.642	0.228	0.71	0.519	0.542	0.792
39.024	0.938	1.006	0.746	0.784	0.635	0.816	0.586	0.972	0.994	0.928	0.862	0.408	0.763	0.758	0.835	0.676	0.815	0.96	0.941	0.902	0.823	0.984	0.569	0.598	0.913	1.213*	0.671	1.055	0.484	0.747	0.645	0.25	0.649	0.656	0.664	0.708
39.837	0.932	0.918	0.948	0.758	0.672	1.064	0.712	0.856	1.083	1.047	0.749	0.446	0.773	0.781	0.809	0.749	0.837	0.942	0.96	0.903	0.862	0.98	0.525	0.568	0.988	1.293*	0.58	1.097	0.695	0.687	0.699	0.413	0.673	0.823	0.646	0.898
40.65	0.961	0.899	0.891	0.768	0.704	0.878	0.595	0.879	1.005	1.09	0.862	0.432	0.744	0.789	0.821	0.791	0.869	1.06	0.998	0.94	0.803	0.986	0.623	0.587	1.004	1.085	0.61	1.021	0.706	0.749	0.488	0.319	0.546	0.651	0.576	0.909
41.463	0.992	0.882	0.898	0.838	0.583	0.938	0.628	0.871	1.091	1.072	0.805	0.459	0.803	0.758	0.905	0.735	0.782	1.012	0.949	0.988	0.813	0.985	0.675	0.539	1.084	1.166*	0.707	0.926	0.688	0.742	0.695	0.144	0.547	0.761	0.734	0.721
42.276	0.864	0.884	0.855	0.773	0.602	0.961	0.794	1.053	1.127	1.053	0.854	0.427	0.808	0.803	0.841	0.779	0.828	1.027	0.977	0.951	0.964	1.031	0.704	0.562	1.002	1.227*	0.758	1.07	0.602	0.848	0.55	0.35	0.498	0.829	0.783	0.713
43.089	0.879	0.926	0.941	0.886	0.712	1.049	0.918	0.985	1.037	1.045	0.865	0.377	0.769	0.762	0.875	0.793	0.826	1.055	0.946	0.976	0.836	1.07	0.726	0.502	1.024	1.258*	0.701	1.01	0.583	0.792	0.575	0.323	0.548	0.766	0.579	0.891
43.902	0.923	0.919	0.85	0.752	0.647	1.295*	0.56	1.022	1.015	1.08	0.88	0.32	0.827	0.745	0.825	0.706	0.786	0.991	0.905	1.042	0.906	1.007	0.602	0.574	0.998	1.172*	0.649	0.895	0.579	0.829	0.604	0.326	0.461	0.768	0.684	0.773
44.715	0.918	0.939	0.973	0.796	0.712	1.234*	0.589	1.152*	1.019	1.115*	0.933	0.415	0.822	0.767	0.806	0.798	0.795	0.945	0.945	0.975	0.88	1.041	0.683	0.505	0.93	1.008	0.634	1.14*	0.738	0.671	0.675	0.268	0.363	0.753	0.738	0.805
45.528	0.918	0.929	0.826	0.791	0.675	1.108*	0.632	1.106	1.032	1.133*	0.833	0.45	0.813	0.78	0.848	0.744	0.748	0.949	0.956	0.805	0.866	0.958	0.775	0.567	0.978	1.172*	0.762	1.104*	0.627	0.842	0.684	0.271	0.361	0.609	0.824	0.805
46.341	0.977	0.972	0.92	0.827	0.755	0.915	0.544	0.995	1.066	1.116*	0.876	0.446	0.801	0.731	0.815	0.761	0.813	0.986	0.943	0.916	0.899	1.082	0.8	0.536	0.956	1.307*	0.693	0.946	0.657	0.65	0.714	0.443	0.374	0.791	0.702	1.032
47.154	0.925	0.879	0.882	0.872	0.749	0.736	0.578	1.076	1.08	1.111*	0.768	0.465	0.793	0.772	0.858	0.693	0.855	0.963	0.97	0.927	0.874	1.111*	0.678	0.565	1.024	1.272*	0.822	0.982	0.661	0.829	0.657	0.214	0.362	0.877	0.641	0.776
47.967	0.824	1.065	0.981	0.819	0.878	1.02	0.529	1.207*	1.007	1.125*	0.786	0.459	0.777	0.733	0.794	0.738	0.782	0.954	1.004	0.936	0.916	0.945	0.752	0.519	0.955	1.22*	0.757	0.966	0.705	0.788	0.677	0.378	0.352	0.833	0.78	0.922
48.78	0.926	0.973	0.863	0.855	0.809	0.973	0.519	1.2*	1.054	1.156*	0.825	0.459	0.823	0.722	0.822	0.662	0.82	1.037	0.89	0.942	0.755	1.109*	0.876	0.592	0.844	1.235*	0.666	0.837	0.661	0.689	0.423	0.259	0.389	0.733	0.703	1.044
49.593	0.944	1.039	0.889	0.894	0.813	1.029	0.499	1.035*	1.025	1.148*	0.835	0.435	0.836	0.691	0.799	0.812	0.75	0.941	0.964	0.925	0.926	1.176*	0.753	0.505	0.853	1.274*	0.721	0.998	0.634	0.671	0.672	0.488	0.184	0.949	0.885	0.838
50.406	0.919	1.045	0.955	0.851	0.858	1.056	0.429	1.053*	0.977	1.166*	0.762	0.464	0.772	0.741	0.848	0.803	0.765	0.957	0.969	0.995	0.923	1.036	0.706	0.52	0.875	1.233*	0.78	0.922	0.555	0.8	0.55	0.317	0.472	0.971	0.719	0.866
51.219	0.914	0.995	0.895	0.845	0.806	0.912	0.591	1.241*	0.932	1.138*	0.826	0.445	0.848	0.769	0.721	0.781	0.821	0.897	0.933	0.924	0.932	1.027	0.803	0.481	0.872	1.258*	0.697	0.759	0.641	0.799	0.443	0.29	0.398	0.916	0.719	0.792
52.032	0.894	0.996	1.053	0.857	0.839	1.032	0.443	1.19*	0.972	1.239*	0.771	0.426	0.897	0.706	0.806	0.826	0.845	0.93	1.016	0.967	1.046	1.136*	0.596	0.493	0.832	1.238*	0.696	0.832	0.746	0.626	0.577	0.436	0.222	0.954	0.747	0.841
52.845	0.868	0.997	0.948	0.944	0.876	0.908	0.545	1.21*	1.084	1.191*	0.817	0.534	0.845	0.687	0.763	0.764	0.813	0.92	0.976	0.896	0.935	1.093	0.738	0.438	0.854	1.266*	0.673	0.932	0.638	0.93	0.583	0.492	0.262	0.889	0.626	0.844
53.658	0.827	1.059	1	0.845	0.912	0.912	0.512	1.163*	1.103*	1.178*	0.833	0.479	0.881	0.77	0.783	0.727	0.798	0.938	0.925	0.898	0.864	1.011	0.609	0.537	0.838	1.137*	0.666	0.902	0.566	0.983	0.642	0.398	0.268	1.073	0.786	0.976
54.471	0.852	0.962	0.986	0.919	0.962	0.955	0.471	1.175*	0.922	1.199*	0.793	0.501	0.88	0.67	0.693	0.739	0.774	0.944	0.948	0.93	0.982	1.094	0.686	0.472	0.828	1.073*	0.823	1.058	0.631	0.737	0.664	0.414	0.393	0.882	0.559	1.044
55.284	0.847	1.054	1	0.847	0.909	1.012	0.6	1.222*	1.016	1.181*	0.773	0.456	0.863	0.683	0.763	0.796	0.772	0.904	0.917	0.907	1	0.968	0.503	0.52	0.827	1.25*	0.693	0.978	0.648	0.852	0.708	0.425	0.182	0.816	0.873	0.878
56.097	0.832	1.022	0.958	0.829	0.823	1.016	0.439	1.187*	0.995	1.182*	0.856	0.518	0.872	0.683	0.75	0.695	0.804	0.954	0.923	0.914	0.873	0.89	0.688	0.445	0.818	1.306*	0.777	0.959	0.781	0.797	0.516	0.463	0.18	0.786	0.908	0.984
56.91	0.845	0.965	0.997	0.938	0.929	0.806	0.506	1.334*	1.027	1.167*	0.923	0.516	0.884	0.677	0.717	0.68	0.81	0.917	0.948	0.895	1.013	1.172*	0.781	0.503	0.808	1.18*	0.694	0.841	0.671	0.941	0.609	0.448	0.236	0.844	0.858	1.095
57.723	0.841	1.005	1.066	0.825	0.933	0.964	0.51	1.289*	1.128*	1.211*	0.817	0.538	0.834	0.698	0.698	0.678	0.822	0.926	0.959	1.003	0.919	1.143*	0.635	0.472	0.79	1.325*	0.697	1.029	0.699	0.786	0.481	0.38	0.17	0.869	0.839	0.785
58.536	0.914	1.059	1.06	0.859	1.002	0.997	0.507	1.255*	1.06	1.229*	0.869	0.57	0.888	0.687	0.687	0.807	0.781	0.961	0.956	0.938	0.983	0.831	0.926	0.441	0.798	1.34*	0.623	1.063	0.682	0.927	0.439	0.503	0.29	0.735	0.925	0.751
59.349	0.892	1.102*	0.979	0.978	1.002	0.981	0.472	1.343*	1.073	1.146*	0.816	0.545	0.861	0.672	0.739	0.759	0.797	0.938	0.893	1.008	0.869	1.056	0.768	0.51	0.776	1.216*	0.778	0.876	0.716	0.975	0.469	0.399	0.159	0.977	0.86	0.982
60.162	0.789	0.962	1.053	0.849	0.979	0.752	0.603	1.303*	1.064	1.16*	0.805	0.494	0.839	0.676	0.715	0.756	0.875	0.913	0.926	0.988	0.829	1.051	0.586	0.452	0.74	1.337*	0.748	0.851	0.647	0.908	0.441	0.385	0.163	0.79	0.849	0.918
60.975	0.911	1.116*	1.049	0.887	0.99	0.889	0.441	1.419*	1.197*	1.206*	0.881	0.572	0.899	0.686	0.681	0.798	0.837	0.979	0.923	0.951	0.883	1.076	0.835	0.416	0.677	1.153*	0.617	0.915	0.734	0.877	0.477	0.413	0.21	1.001	0.759	1.005
61.788	0.861	1.06	1.151*	0.814	0.873	0.95	0.522	1.362*	1.072	1.232*	0.812	0.522	0.902	0.689	0.714	0.796	0.765	0.965	0.902	1.053	0.867	1.103*	0.857	0.422	0.789	1.252*	0.648	0.826	0.833	0.812	0.681	0.534	0.201	0.76	0.985	0.866
62.601	0.834	1.058	0.98	0.937	0.927	0.845	0.473	1.284*	1.071	1.144*	0.788	0.554	0.894	0.678	0.634	0.705	0.789	0.9	0.933	1.11*	0.917	0.974	0.873	0.405	0.8	1.228*	0.649	0.713	0.664	0.929	0.462	0.524	0.145	0.856	0.84	0.969
63.414	0.884	1.107*	1.097	0.938	0.943	0.854	0.431	1.345*	1.202*	1.155*	0.863	0.541	0.862	0.631	0.623	0.772	0.7	0.943	0.946	1.048	0.918	1.043	0.777	0.489	0.7	1.251*	0.653	0.757	0.714	0.895	0.384	0.614	0.185	0.758	0.851	1.01
64.227	0.847	1.066	1.052	0.914	0.9	0.91	0.48	1.204*	1.084	1.245*	0.803	0.572	0.847	0.701	0.666	0.662	0.769	0.957	0.97	1.105*	0.975	1.09	0.637	0.427	0.692	1.346*	0.69	0.794	0.708	0.907	0.478	0.637	0.169	0.892	0.978	1.046
65.04	0.874	1.102*	1.206*	0.912	0.875	1.093	0.454	1.311*	1.072	1.134*	0.834	0.641	0.903	0.7	0.622	0.762	0.776	0.882	0.922	1.069	0.838	1.104*	0.696	0.455	0.691	1.129*	0.679	0.84	0.799	0.908	0.465	0.563	0.086	0.735	0.924	1.04
65.853	0.883	1.136*	1.216*	0.892	0.92	0.823	0.521	1.386*	1.179*	1.248*	0.902	0.691	0.798	0.687	0.667	0.682	0.778	0.833	0.927	1.086	0.883	1.249*	0.771	0.451	0.757	1.404*	0.58	0.87	0.608	0.973	0.437	0.61	0.087	0.945	0.876	1.009
66.666	0.861	1.12*	1.098	1.415*	0.913	1.137*	0.441	1.343*	0.994	1.231*	0.725	0.591	0.891	0.692	0.677	0.759	0.781	0.917	0.958	1.008	0.908	1.053	0.659	0.463	0.686	1.327*	0.663	0.761	0.772	0.701	0.424	0.487	0.113	1.015	1.022	1.138*
67.479	0.893	1.031	1.148*	0.95	0.974	0.867	0.46	1.288*	1.013	1.238*	0.817	0.635	0.781	0.737	0.634	0.734	0.738	0.98	0.897	1.049	0.986	1.159	0.733	0.507	0.72	1.13*	0.727	0.756	0.639	0.906	0.389	0.605	0.14	0.928	0.987	1.02
68.292	0.834	1.152*	1.17*	0.92	0.959	0.942	0.424	1.253*	1.215*	1.127*	0.813	0.621	0.897	0.652	0.706	0.764	0.707	0.874	0.921	1.056	0.856	1.089	0.719	0.408	0.78	1.174*	0.593	0.761	0.593	0.908	0.403	0.675	0.095	0.802	0.871	1.048
69.105	0.796	1.097	1.136*	0.94	0.92	0.877	0.43	1.337*	1.17*	1.146*	0.735	0.612	0.836	0.666	0.618	0.861	0.741	0.917	0.947	1.17*	0.843	1.002	0.852	0.391	0.729	1.29*	0.655	0.713	0.724	0.86	0.458	0.602	0.105	1.012	0.994	1.11*
69.918	0.835	1.135*	1.116*	0.914	1.039	1.198*	0.43	1.247*	1.158*	1.202*	0.81	0.579	0.805	0.718	0.637	0.762	0.712	0.989	0.926	1.046	0.83	1.214*	0.711	0.418	0.688	1.234*	0.607	0.919	0.795	0.752	0.47	0.634	0.185	0.985	0.913	0.924
70.731	0.88	1.047	1.266*	0.944	1.028	0.848	0.537	1.294*	1.139*	1.127*	0.723	0.665	0.802	0.744	0.66	0.786	0.709	0.93	0.941	1.181*	0.851	0.981	0.68	0.439	0.699	1.331*	0.637	0.823	0.804	0.92	0.497	0.636	0.224	0.96	0.848	1.114
71.544	0.831	1.049	1.309*	0.983	1.034	0.976	0.556	1.42*	1.078	1.167*	0.762	0.597	0.905	0.675	0.666	0.735	0.742	0.909	0.915	1.089	0.829	1.074	0.726	0.412	0.687	1.241*	0.556	0.801	0.698	0.859	0.397	0.717	0.038	1.018	0.78	0.949
72.357	0.846	1.177*	1.231*	0.872	0.982	1.161*	0.469	1.344*	1.22*	1.191*	0.707	0.607	0.859	0.741	0.641	0.74	0.696	0.849	0.936	0.983	0.832	1.139*	0.77	0.384	0.686	1.242*	0.619	0.617	0.837	0.887	0.366	0.57	0.08	1.008	0.989	0.838
73.17	0.858	1.099	1.173*	0.898	1.097	0.987	0.459	1.438*	1.219*	1.167*	0.766	0.66	0.88	0.7	0.619	0.752	0.779	0.906	0.922	1.131*	0.802	1.005	0.729	0.425	0.647	1.372*	0.592	0.807	0.714	0.792	0.409	0.837	0	1.035	1.112*	1.136
73.983	0.829	1.188*	1.173*	0.864	1.085	0.98	0.475	1.299*	1.145*	1.166*	0.783	0.65	0.872	0.775	0.619	0.79	0.791	0.864	0.903	1.14*	0.841	1.302*	0.739	0.397	0.683	1.133*	0.66	0.733	0.652	0.858	0.4	0.588	0.125	0.91	0.914	1.086
74.796	0.812	1.225*	1.211*	0.859	1.059	1.118*	0.403	1.359*	1.143*	1.087	0.754	0.624	0.912	0.737	0.622	0.809	0.769	0.937	0.899	1.054	0.891	1.051	0.797	0.396	0.718	1.391*	0.628	0.758	0.672	0.937	0.498	0.751	0.152	0.793	0.838	1.018
75.609	0.822	1.108*	1.27*	0.879	0.952	0.78	0.511	1.359*	1.198*	1.085	0.754	0.694	0.91	0.771	0.633	0.743	0.698	0.957	0.959	1.038	0.835	1.162*	0.668	0.393	0.664	1.458*	0.608	0.753	0.817	0.704	0.5	0.599	0.09	0.947	0.961	1.092
76.422	0.855	1.116*	1.246*	0.854	1.06	1.211*	0.411	1.321*	1.105*	1.162*	0.757	0.706	0.9	0.746	0.604	0.787	0.801	0.951	0.891	1.089	0.865	1.17*	0.776	0.383	0.624	1.222*	0.585	0.708	0.884	0.852	0.449	0.626	0.108	1.042	0.805	1.074
77.235	0.82	1.225*	1.314*	0.896	1.007	1.025	0.523	1.394*	1.188*	1.113*	0.758	0.65	0.9	0.769	0.64	0.778	0.722	0.975	0.882	0.974	0.821	1.177*	0.512	0.38	0.549	1.284*	0.569	0.645	0.767	1.025	0.52	0.634	0.133	1.061	0.828	1.011
78.048	0.858	1.22*	1.363*	0.9	1.007	1.084	0.487	1.348*	1.277*	1.176*	0.681	0.703	0.893	0.695	0.561	0.809	0.756	0.935	0.89	1.053	0.92	1.132*	0.686	0.407	0.569	1.461*	0.648	0.563	0.673	0.821	0.583	0.699	0.08	0.993	1.008	1.282*
78.861	0.848	1.223*	1.424*	0.907	1.098	1.199*	0.556	1.341*	1.044*	1.091	0.809	0.624	0.925	0.714	0.603	0.76	0.689	0.978	0.869	1.046	0.886	1.146*	0.698	0.401	0.637	1.382*	0.559	0.579	0.75	0.843	0.624	0.52	0.118	0.979	1.043	1.08
79.674	0.751	1.124*	1.271*	0.869	1.087	1.051	0.505	1.278*	1.325*	1.072	0.674	0.655	0.891	0.717	0.58	0.812	0.785	0.947	0.853	1.168*	0.877	1.179*	0.65	0.386	0.612	1.249*	0.559	0.571	0.753	0.856	0.44	0.713	0.045	1.006	0.899	1.091
80.487	0.806	1.199*	1.387*	0.83	1.061	1.182*	0.467	1.272*	1.217*	1.142	0.734	0.719	0.822	0.706	0.596	0.802	0.675	0.917	0.836	1.005	0.854	1.224*	0.616	0.347	0.636	1.46*	0.586	0.722	0.776	0.955	0.485	0.642	0.025	0.961	0.87	0.858
81.3	0.829	1.215*	1.318*	0.902	1.124*	1.107*	0.55	1.37*	1.076	1.06	0.73	0.753	0.926	0.698	0.68	0.74	0.677	0.913	0.868	1.009	0.879	1.17*	0.587	0.373	0.699	1.43*	0.619	0.621	0.847	0.824	0.632	0.674	0.087	1.101*	0.759	1.08
82.113	0.701	1.121*	1.243*	0.914	0.971	1.006	0.478	1.357*	1.097	1.079	0.663	0.733	0.907	0.697	0.705	0.85	0.716	0.922	0.878	1.002	0.855	1.271*	0.519	0.358	0.578	1.394*	0.533	0.6	0.75	0.772	0.599	0.695	0.086	1.11*	1.17*	1.079
82.926	0.797	1.216*	1.282*	0.858	1.099	1.242*	0.408	1.117*	1.192*	1.062	0.762	0.632	0.887	0.801	0.66	0.783	0.743	0.88	0.875	1.052	0.876	1.194*	0.555	0.32	0.669	1.574*	0.618	0.554	0.726	0.688	0.527	0.767	0.117	1.112*	0.984	1.005
83.739	0.764	1.289*	1.249*	0.849	1.111*	1.088	0.453	1.227*	1.101*	1.051	0.726	0.67	0.856	0.749	0.608	0.828	0.768	0.929	0.884	1.054	0.93	1.133*	0.481	0.342	0.64	1.398*	0.591	0.531	0.803	0.807	0.631	0.63	0.104	1.157*	0.874	0.888
84.552	0.732	1.269*	1.317*	0.882	1.003	1.144*	0.502	1.182*	1.052	1.128	0.675	0.655	0.864	0.73	0.614	0.711	0.672	0.868	0.869	0.988	0.821	1.17*	0.546	0.304	0.659	1.427*	0.545	0.595	0.682	0.781	0.577	0.67	0.074	1.073	0.847	1.01
85.365	0.816	1.275*	1.284*	0.88	1.008	1.225*	0.442	1.176*	1.166*	1.025	0.68	0.649	0.909	0.766	0.617	0.819	0.661	0.896	0.814	1.103	0.867	1.244*	0.539	0.292	0.66	1.568*	0.584	0.535	0.765	0.777	0.715	0.805	-0.004	1.178*	0.769	0.93
86.178	0.781	1.322*	1.393*	0.834	1.055	1.366*	0.408	1.134*	1.001	1.058	0.747	0.743	0.91	0.756	0.614	0.859	0.714	0.887	0.92	1	0.824	1.141*	0.635	0.341	0.621	1.637*	0.567	0.591	0.797	0.73	0.566	0.794	0.059	1.166*	0.888	1.034
86.991	0.846	1.282*	1.227*	0.816	0.978	1.157*	0.451	1.154*	1.081	0.965	0.646	0.66	0.915	0.787	0.615	0.736	0.679	0.858	0.833	0.913	0.806	1.043	0.496	0.341	0.587	1.471*	0.561	0.627	0.861	0.72	0.568	0.506	0.052	1.058	0.824	1.026
87.804	0.868	1.281*	1.358*	0.841	1.098	1.374*	0.402	1.123*	1.064	1.02	0.686	0.751	0.916	0.824	0.597	0.801	0.731	0.932	0.901	0.99	0.832	1.225	0.514	0.306	0.592	1.45*	0.601	0.447	0.804	0.705	0.593	0.675	0.044	1.099	0.996	1.027
88.617	0.76	1.306*	1.268*	0.859	0.925	1.08	0.38	1.162*	1.073	0.999	0.711	0.737	0.863	0.771	0.625	0.699	0.672	0.973	0.882	1.028	0.891	0.947	0.661	0.297	0.604	1.42*	0.558	0.544	0.679	0.64	0.583	0.77	0.134	1.16*	0.965	0.952
89.43	0.757	1.263*	1.167*	0.805	0.955	0.818	0.475	1.126*	1	1.005	0.636	0.786	0.913	0.777	0.615	0.805	0.753	0.873	0.85	1.005	0.897	1.133*	0.583	0.322	0.565	1.417*	0.58	0.538	0.803	0.776	0.643	0.703	0.03	1.092	0.874	1.073
90.243	0.77	1.3*	1.287*	0.841	1.067	1.084	0.345	1.123*	1.11*	1.001	0.736	0.738	0.93	0.845	0.631	0.811	0.788	0.935	0.886	0.992	0.922	1.326*	0.567	0.329	0.594	1.3*	0.655	0.615	0.754	0.852	0.74	0.745	-0.014	1.164*	0.96	1.048
91.056	0.836	1.257*	1.312*	0.757	1.156*	0.989	0.551	1.082	1.045	0.993	0.659	0.79	0.912	0.789	0.638	0.81	0.745	0.885	0.828	0.973	0.935	1.185*	0.497	0.301	0.544	1.532*	0.462	0.583	0.589	0.642	0.581	0.742	0.04	1.09	1.047	0.772
91.869	0.766	1.326*	1.236*	0.889	1.073	1.407*	0.396	1.037	1.086	0.958	0.716	0.759	0.928	0.807	0.591	0.836	0.712	0.845	0.857	1.007	0.894	1.086	0.505	0.248	0.618	1.624*	0.465	0.662	0.724	0.586	0.832	0.742	0.067	0.897	0.943	0.892
92.682	0.792	1.22*	1.164*	0.943	0.962	1.287*	0.348	1.165	1.085	1.005	0.712	0.787	0.99	0.79	0.538	0.804	0.744	0.894	0.848	0.895	0.949	1.12*	0.542	0.286	0.505	1.666*	0.465	0.355	0.673	0.607	0.744	0.788	-0.022	0.994	1.033	1.009
93.495	0.825	1.343*	1.263*	0.863	1.137*	1.398*	0.384	1.065	1.247*	0.958	0.753	0.785	0.932	0.878	0.634	0.812	0.756	0.898	0.855	0.984	0.9	1.139*	0.403	0.292	0.488	1.688*	0.535	0.54	0.75	0.734	0.747	0.543	-0.025	0.918	1.041	0.887
94.308	0.812	1.328*	1.356*	0.849	1.064	1.247*	0.458	1.127*	1.117*	1.008	0.776	0.766	0.959	0.87	0.582	0.832	0.656	0.869	0.882	0.974	0.966	1.151*	0.479	0.299	0.504	1.328*	0.506	0.664	0.812	0.655	0.722	0.839	0.016	0.93	0.946	0.888
	Anillin OE full length
	0	0	0	0	0	0	0	0	0	0	0	0	0	0	0	0	0	0	0	0	0	0	0	0	0	0	0	0	0	0	0	0	0	0	0	0
	0.135	0.108	0.199	0.238	0.176	0.216	0.095	0.009	0.141	0.126	0.053	-0.006	0.053	0.048	0.014	0.226	0.009	0.035	0.23	0.003	0.091	0.116	0.002	-0.017	0.114	0.028	0.006	0.027	0.07	0.044	0.056	0.083	0.019	0.156	0.048	-0.001
	0.171	0.167	0.246	0.324	0.212	0.223	0.184	0.05	0.195	0.221	0.082	0.063	0.113	0.081	0.088	0.174	0.027	0.164	0.263	0.111	0.219	0.201	0.039	0.031	0.207	0.099	0.087	0.109	0.047	0.034	0.05	0.058	0.052	0.172	0.045	0.025
	0.227	0.14	0.304	0.346	0.219	0.234	0.237	0.109	0.242	0.343	0.107	0.169	0.081	0.074	0.068	0.261	0.054	0.2	0.352	0.052	0.269	0.221	0.082	0.006	0.18	0.082	0.131	0.145	0.119	0.041	0.095	0.079	0.047	0.195	0.039	0.049
	0.221	0.164	0.29	0.416	0.262	0.228	0.266	0.108	0.25	0.322	0.119	0.114	0.111	0.099	0.123	0.257	0.114	0.222	0.355	0.137	0.312	0.296	0.067	0.115	0.193	0.065	0.052	0.181	0.08	0.091	0.151	0.114	0.09	0.24	0.037	0.035
	0.224	0.168	0.299	0.375	0.28	0.279	0.228	0.131	0.237	0.369	0.1	0.136	0.2	0.114	0.141	0.259	0.139	0.2	0.402	0.117	0.368	0.241	0.069	0.118	0.215	0.129	0.137	0.126	0.11	0.144	0.156	0.059	0.086	0.225	0.056	0.063
	0.209	0.183	0.31	0.395	0.244	0.269	0.292	0.132	0.25	0.344	0.107	0.116	0.114	0.165	0.169	0.257	0.208	0.213	0.377	0.152	0.237	0.225	0.075	0.148	0.199	0.093	0.178	0.162	0.052	0.101	0.137	0.073	0.094	0.192	0.058	0.071
	0.233	0.18	0.326	0.508	0.281	0.271	0.274	0.199	0.319	0.384	0.105	0.197	0.174	0.161	0.15	0.216	0.135	0.246	0.382	0.143	0.367	0.286	0.076	0.125	0.238	0.187	0.193	0.17	0.114	0.116	0.154	0.118	0.077	0.241	0.102	0.093
	0.25	0.199	0.39	0.538	0.286	0.25	0.252	0.166	0.301	0.425	0.123	0.158	0.172	0.203	0.163	0.271	0.192	0.258	0.37	0.176	0.329	0.249	0.069	0.185	0.217	0.139	0.196	0.188	0.166	0.128	0.136	0.104	0.122	0.172	0.064	0.057
	0.255	0.214	0.365	0.524	0.302	0.242	0.347	0.184	0.302	0.357	0.179	0.171	0.175	0.199	0.218	0.287	0.152	0.257	0.378	0.186	0.456	0.29	0.125	0.186	0.244	0.109	0.159	0.159	0.115	0.162	0.177	0.123	0.082	0.179	0.087	0.141
	0.268	0.18	0.376	0.556	0.277	0.272	0.36	0.179	0.438	0.402	0.208	0.194	0.183	0.158	0.206	0.292	0.239	0.24	0.428	0.134	0.418	0.325	0.133	0.228	0.188	0.145	0.123	0.145	0.099	0.114	0.127	0.097	0.136	0.204	0.105	0.097
	0.315	0.223	0.402	0.597	0.303	0.317	0.371	0.167	0.401	0.372	0.168	0.199	0.257	0.193	0.26	0.222	0.232	0.278	0.43	0.163	0.523	0.312	0.076	0.246	0.276	0.174	0.103	0.247	0.103	0.224	0.145	0.103	0.17	0.204	0.09	0.072
	0.339	0.223	0.416	0.617	0.332	0.358	0.29	0.191	0.339	0.319	0.12	0.136	0.34	0.164	0.271	0.302	0.248	0.276	0.349	0.146	0.444	0.313	0.09	0.229	0.219	0.14	0.129	0.294	0.112	0.161	0.177	0.117	0.164	0.253	0.064	0.137
	0.337	0.234	0.44	0.585	0.278	0.331	0.381	0.166	0.437	0.406	0.168	0.201	0.253	0.146	0.283	0.287	0.258	0.289	0.348	0.164	0.482	0.307	0.098	0.254	0.26	0.223	0.204	0.245	0.189	0.161	0.126	0.114	0.186	0.275	0.124	0.134
	0.329	0.243	0.457	0.599	0.387	0.323	0.418	0.194	0.44	0.43	0.197	0.187	0.349	0.226	0.253	0.351	0.315	0.28	0.4	0.249	0.554	0.319	0.111	0.249	0.227	0.192	0.161	0.258	0.182	0.122	0.129	0.114	0.186	0.184	0.159	0.138
	0.331	0.22	0.452	0.607	0.326	0.353	0.353	0.239	0.407	0.397	0.165	0.226	0.21	0.231	0.289	0.301	0.334	0.279	0.467	0.2	0.508	0.377	0.096	0.328	0.31	0.246	0.13	0.211	0.195	0.18	0.195	0.154	0.168	0.224	0.146	0.143
	0.337	0.228	0.468	0.758	0.346	0.329	0.456	0.185	0.344	0.467	0.185	0.185	0.288	0.221	0.283	0.316	0.289	0.283	0.426	0.247	0.552	0.334	0.115	0.339	0.267	0.241	0.16	0.202	0.158	0.151	0.162	0.084	0.195	0.35	0.124	0.151
	0.302	0.232	0.423	0.65	0.338	0.358	0.432	0.189	0.549	0.48	0.168	0.26	0.329	0.206	0.311	0.329	0.347	0.314	0.388	0.211	0.54	0.373	0.094	0.379	0.261	0.212	0.188	0.313	0.171	0.256	0.148	0.119	0.18	0.323	0.075	0.099
	0.327	0.256	0.459	0.683	0.393	0.344	0.483	0.217	0.446	0.519	0.225	0.247	0.302	0.264	0.297	0.336	0.392	0.314	0.481	0.246	0.615	0.338	0.122	0.349	0.243	0.209	0.157	0.299	0.302	0.211	0.135	0.161	0.21	0.248	0.136	0.127
	0.328	0.25	0.475	0.669	0.394	0.36	0.459	0.222	0.417	0.506	0.21	0.221	0.341	0.225	0.355	0.345	0.404	0.295	0.424	0.258	0.621	0.4	0.132	0.309	0.249	0.207	0.274	0.274	0.29	0.185	0.11	0.116	0.188	0.286	0.137	0.118
	0.358	0.243	0.477	0.719	0.36	0.366	0.417	0.186	0.458	0.492	0.226	0.219	0.395	0.24	0.342	0.362	0.455	0.297	0.494	0.2	0.531	0.351	0.148	0.364	0.314	0.271	0.272	0.246	0.267	0.212	0.085	0.093	0.153	0.311	0.176	0.127
	0.345	0.229	0.523	0.702	0.459	0.407	0.508	0.239	0.429	0.432	0.194	0.199	0.359	0.257	0.359	0.409	0.471	0.302	0.436	0.188	0.54	0.387	0.158	0.382	0.309	0.199	0.296	0.304	0.337	0.186	0.153	0.124	0.159	0.343	0.129	0.152
	0.405	0.264	0.507	0.65	0.435	0.415	0.472	0.224	0.499	0.516	0.218	0.303	0.333	0.283	0.369	0.4	0.451	0.244	0.459	0.247	0.622	0.455	0.123	0.363	0.277	0.24	0.384	0.27	0.349	0.182	0.14	0.137	0.184	0.261	0.076	0.135
	0.395	0.244	0.579	0.698	0.467	0.417	0.488	0.224	0.489	0.509	0.233	0.233	0.416	0.314	0.383	0.295	0.446	0.304	0.544	0.251	0.618	0.426	0.096	0.297	0.306	0.248	0.209	0.354	0.31	0.171	0.194	0.139	0.18	0.278	0.151	0.175
	0.377	0.271	0.588	0.776	0.412	0.397	0.552	0.222	0.483	0.512	0.266	0.249	0.407	0.247	0.418	0.336	0.49	0.328	0.457	0.295	0.65	0.424	0.141	0.386	0.267	0.236	0.344	0.275	0.297	0.262	0.15	0.144	0.155	0.312	0.107	0.194
	0.41	0.271	0.584	0.762	0.458	0.379	0.466	0.221	0.49	0.574	0.271	0.278	0.41	0.265	0.43	0.45	0.46	0.31	0.449	0.293	0.609	0.45	0.089	0.371	0.247	0.263	0.254	0.305	0.347	0.271	0.103	0.15	0.203	0.346	0.087	0.238
	0.418	0.27	0.603	0.741	0.442	0.416	0.606	0.29	0.542	0.515	0.26	0.27	0.505	0.281	0.417	0.373	0.458	0.264	0.55	0.311	0.494	0.42	0.147	0.37	0.371	0.233	0.298	0.28	0.367	0.272	0.116	0.159	0.207	0.33	0.128	0.196
	0.398	0.28	0.609	0.772	0.51	0.396	0.521	0.267	0.596	0.485	0.255	0.293	0.47	0.288	0.388	0.377	0.406	0.236	0.567	0.29	0.685	0.498	0.137	0.368	0.31	0.291	0.352	0.26	0.364	0.231	0.125	0.147	0.174	0.296	0.131	0.18
	0.427	0.26	0.57	0.704	0.436	0.393	0.5	0.266	0.492	0.555	0.233	0.266	0.379	0.299	0.468	0.402	0.487	0.224	0.545	0.342	0.597	0.472	0.184	0.374	0.278	0.233	0.36	0.281	0.355	0.267	0.074	0.197	0.193	0.235	0.137	0.163
	0.469	0.281	0.586	0.662	0.502	0.359	0.488	0.266	0.545	0.565	0.296	0.305	0.468	0.309	0.469	0.33	0.498	0.236	0.532	0.251	0.623	0.531	0.141	0.434	0.313	0.273	0.381	0.289	0.421	0.228	0.109	0.141	0.205	0.304	0.144	0.279
	0.488	0.279	0.662	0.763	0.429	0.388	0.576	0.269	0.519	0.637	0.271	0.347	0.436	0.325	0.484	0.473	0.464	0.248	0.573	0.285	0.599	0.472	0.185	0.47	0.274	0.227	0.33	0.408	0.326	0.247	0.05	0.143	0.201	0.272	0.129	0.303
	0.493	0.291	0.689	0.816	0.442	0.41	0.564	0.265	0.563	0.494	0.253	0.315	0.404	0.36	0.441	0.439	0.442	0.28	0.523	0.359	0.747	0.515	0.146	0.429	0.314	0.216	0.316	0.339	0.405	0.353	0.041	0.133	0.21	0.243	0.107	0.23
	0.449	0.285	0.719	0.852	0.498	0.413	0.594	0.271	0.629	0.576	0.304	0.317	0.461	0.345	0.455	0.404	0.465	0.212	0.561	0.34	0.656	0.521	0.157	0.475	0.286	0.251	0.392	0.35	0.327	0.283	0.062	0.125	0.195	0.316	0.195	0.195
	0.505	0.281	0.708	0.792	0.423	0.405	0.565	0.261	0.512	0.541	0.343	0.344	0.562	0.32	0.432	0.489	0.485	0.278	0.534	0.343	0.654	0.515	0.161	0.474	0.268	0.253	0.346	0.416	0.45	0.304	0.08	0.178	0.197	0.334	0.138	0.223
	0.466	0.301	0.728	0.808	0.495	0.398	0.53	0.269	0.619	0.596	0.319	0.4	0.509	0.325	0.389	0.443	0.525	0.237	0.567	0.35	0.716	0.534	0.17	0.504	0.361	0.227	0.323	0.383	0.41	0.322	0.118	0.223	0.203	0.331	0.146	0.252
	0.514	0.293	0.7	0.757	0.471	0.423	0.504	0.252	0.619	0.678	0.325	0.295	0.465	0.431	0.489	0.425	0.543	0.23	0.576	0.334	0.729	0.467	0.124	0.537	0.324	0.261	0.26	0.351	0.401	0.342	0.106	0.17	0.188	0.375	0.136	0.237
	0.512	0.291	0.704	0.858	0.458	0.392	0.505	0.276	0.642	0.582	0.279	0.378	0.522	0.383	0.394	0.511	0.539	0.221	0.565	0.386	0.685	0.624	0.189	0.487	0.315	0.22	0.239	0.392	0.496	0.372	0.099	0.158	0.216	0.357	0.171	0.265
	0.513	0.28	0.762	0.876	0.45	0.427	0.51	0.299	0.62	0.589	0.231	0.374	0.46	0.383	0.424	0.439	0.448	0.263	0.561	0.373	0.654	0.527	0.202	0.496	0.301	0.265	0.357	0.377	0.424	0.31	0.06	0.216	0.222	0.354	0.175	0.231
	0.516	0.333	0.766	0.788	0.472	0.448	0.521	0.281	0.672	0.653	0.297	0.443	0.538	0.354	0.391	0.421	0.519	0.284	0.554	0.355	0.703	0.525	0.224	0.555	0.331	0.198	0.29	0.386	0.497	0.294	0.073	0.208	0.21	0.332	0.193	0.234
	0.512	0.286	0.785	0.896	0.449	0.47	0.528	0.347	0.674	0.597	0.346	0.382	0.464	0.432	0.4	0.496	0.471	0.21	0.528	0.399	0.739	0.586	0.195	0.539	0.305	0.247	0.339	0.431	0.403	0.336	0.147	0.264	0.206	0.271	0.223	0.188
	0.519	0.298	0.8	0.865	0.477	0.454	0.546	0.283	0.662	0.674	0.352	0.362	0.603	0.416	0.431	0.464	0.47	0.207	0.575	0.372	0.728	0.56	0.218	0.469	0.369	0.279	0.305	0.404	0.385	0.26	0.093	0.196	0.202	0.297	0.219	0.238
	0.551	0.333	0.762	0.923	0.476	0.401	0.529	0.289	0.682	0.592	0.32	0.453	0.538	0.411	0.334	0.522	0.465	0.198	0.588	0.334	0.762	0.593	0.225	0.579	0.343	0.263	0.347	0.437	0.497	0.313	0.221	0.223	0.227	0.38	0.168	0.226
	0.557	0.353	0.759	0.814	0.538	0.423	0.534	0.287	0.722	0.712	0.317	0.367	0.528	0.426	0.376	0.516	0.589	0.28	0.561	0.395	0.758	0.561	0.252	0.489	0.316	0.265	0.336	0.397	0.427	0.356	0.071	0.245	0.219	0.263	0.142	0.257
	0.613	0.32	0.741	0.906	0.536	0.464	0.485	0.353	0.771	0.609	0.355	0.353	0.556	0.367	0.4	0.517	0.55	0.215	0.559	0.363	0.763	0.582	0.215	0.545	0.355	0.266	0.41	0.447	0.374	0.397	0.097	0.239	0.223	0.251	0.258	0.292
	0.531	0.311	0.762	0.931	0.5	0.493	0.497	0.285	0.665	0.556	0.325	0.424	0.462	0.413	0.326	0.535	0.509	0.18	0.612	0.348	0.774	0.598	0.17	0.53	0.311	0.223	0.384	0.387	0.355	0.352	0.12	0.264	0.245	0.266	0.215	0.29
	0.529	0.301	0.812	0.966	0.506	0.438	0.478	0.364	0.632	0.639	0.311	0.396	0.58	0.404	0.354	0.539	0.534	0.211	0.616	0.356	0.72	0.533	0.217	0.537	0.336	0.248	0.307	0.471	0.321	0.329	0.038	0.221	0.269	0.266	0.214	0.292
	0.591	0.328	0.788	0.79	0.46	0.524	0.525	0.327	0.725	0.719	0.322	0.449	0.512	0.455	0.376	0.565	0.577	0.258	0.6	0.387	0.787	0.577	0.192	0.521	0.338	0.254	0.471	0.544	0.406	0.403	0.124	0.225	0.2	0.353	0.18	0.18
	0.526	0.354	0.887	0.94	0.493	0.467	0.476	0.297	0.77	0.627	0.347	0.479	0.511	0.477	0.402	0.521	0.56	0.238	0.552	0.376	0.717	0.58	0.191	0.496	0.361	0.261	0.423	0.442	0.386	0.37	0.168	0.271	0.23	0.354	0.257	0.292
	0.598	0.338	0.843	0.95	0.522	0.409	0.505	0.317	0.796	0.727	0.352	0.457	0.501	0.417	0.378	0.492	0.617	0.195	0.58	0.413	0.754	0.589	0.251	0.564	0.294	0.212	0.468	0.459	0.463	0.363	0.092	0.236	0.268	0.339	0.23	0.286
	0.591	0.37	0.901	0.879	0.488	0.443	0.435	0.354	0.75	0.639	0.354	0.475	0.529	0.432	0.318	0.592	0.57	0.192	0.575	0.438	0.754	0.616	0.231	0.56	0.298	0.264	0.389	0.418	0.347	0.356	0.124	0.277	0.237	0.356	0.255	0.246
	0.609	0.327	0.876	0.903	0.434	0.451	0.506	0.345	0.76	0.7	0.365	0.498	0.494	0.452	0.341	0.605	0.673	0.233	0.697	0.417	0.771	0.621	0.2	0.552	0.397	0.254	0.346	0.457	0.379	0.341	0.135	0.249	0.224	0.376	0.312	0.266
	0.609	0.343	0.834	0.936	0.526	0.476	0.448	0.327	0.766	0.631	0.358	0.446	0.513	0.465	0.375	0.568	0.604	0.239	0.606	0.43	0.742	0.648	0.197	0.597	0.377	0.217	0.364	0.49	0.437	0.36	0.218	0.251	0.199	0.321	0.269	0.244
	0.615	0.342	0.886	0.968	0.468	0.446	0.501	0.33	0.794	0.687	0.35	0.443	0.59	0.462	0.356	0.592	0.585	0.194	0.662	0.451	0.799	0.606	0.229	0.593	0.336	0.33	0.423	0.452	0.416	0.387	0.176	0.295	0.264	0.398	0.301	0.219
	0.624	0.376	0.913	0.865	0.485	0.411	0.475	0.348	0.74	0.749	0.396	0.496	0.531	0.42	0.314	0.566	0.604	0.236	0.677	0.408	0.715	0.635	0.22	0.562	0.252	0.281	0.35	0.535	0.385	0.363	0.162	0.3	0.235	0.448	0.289	0.262
	0.66	0.361	0.873	0.998	0.494	0.452	0.497	0.356	0.759	0.752	0.325	0.431	0.564	0.412	0.383	0.691	0.614	0.23	0.673	0.487	0.722	0.691	0.243	0.507	0.318	0.236	0.342	0.526	0.406	0.342	0.169	0.312	0.219	0.415	0.288	0.275
	0.615	0.352	0.902	0.874	0.49	0.455	0.432	0.345	0.734	0.731	0.422	0.438	0.547	0.433	0.313	0.647	0.653	0.238	0.613	0.478	0.81	0.626	0.246	0.556	0.337	0.266	0.417	0.544	0.378	0.407	0.13	0.323	0.238	0.373	0.27	0.262
	0.632	0.343	0.901	0.89	0.517	0.5	0.525	0.342	0.692	0.78	0.446	0.485	0.569	0.481	0.347	0.615	0.633	0.242	0.639	0.529	0.73	0.654	0.228	0.551	0.353	0.292	0.414	0.544	0.306	0.345	0.206	0.34	0.221	0.384	0.306	0.293
	0.674	0.335	0.991	0.937	0.532	0.468	0.438	0.386	0.721	0.849	0.426	0.396	0.42	0.447	0.395	0.613	0.685	0.213	0.706	0.435	0.691	0.722	0.227	0.587	0.361	0.268	0.415	0.552	0.343	0.358	0.184	0.362	0.218	0.423	0.267	0.293
	0.658	0.364	0.952	0.946	0.461	0.481	0.402	0.369	0.764	0.747	0.389	0.499	0.604	0.478	0.425	0.624	0.679	0.254	0.658	0.45	0.73	0.694	0.228	0.601	0.309	0.272	0.453	0.588	0.36	0.408	0.203	0.379	0.243	0.44	0.304	0.234
	0.657	0.335	0.992	0.857	0.548	0.495	0.488	0.387	0.735	0.817	0.394	0.513	0.543	0.431	0.411	0.673	0.596	0.234	0.649	0.456	0.847	0.718	0.212	0.599	0.313	0.269	0.412	0.548	0.385	0.407	0.196	0.3	0.219	0.419	0.302	0.263
	0.638	0.354	1.076	0.985	0.51	0.468	0.49	0.327	0.77	0.711	0.398	0.421	0.482	0.423	0.385	0.742	0.655	0.262	0.635	0.458	0.806	0.74	0.23	0.579	0.382	0.213	0.431	0.494	0.37	0.383	0.111	0.317	0.267	0.476	0.316	0.294
	0.673	0.345	0.989	0.996	0.494	0.501	0.376	0.359	0.757	0.753	0.43	0.532	0.573	0.409	0.345	0.652	0.568	0.24	0.611	0.398	0.75	0.731	0.32	0.658	0.383	0.323	0.407	0.587	0.36	0.409	0.154	0.293	0.227	0.473	0.281	0.305
	0.682	0.37	1.018	0.933	0.553	0.509	0.45	0.358	0.811	0.844	0.49	0.576	0.522	0.491	0.431	0.584	0.608	0.241	0.624	0.456	0.779	0.687	0.282	0.601	0.35	0.313	0.424	0.598	0.39	0.383	0.168	0.371	0.231	0.46	0.292	0.353
	0.695	0.382	1.013	0.978	0.544	0.507	0.436	0.391	0.802	0.706	0.475	0.483	0.415	0.463	0.372	0.598	0.618	0.224	0.579	0.447	0.741	0.684	0.33	0.624	0.384	0.276	0.457	0.732	0.416	0.427	0.209	0.398	0.229	0.431	0.321	0.302
	0.697	0.362	0.98	0.911	0.484	0.526	0.387	0.393	0.835	0.706	0.491	0.488	0.473	0.441	0.424	0.63	0.566	0.215	0.654	0.463	0.818	0.717	0.268	0.608	0.336	0.329	0.391	0.705	0.352	0.433	0.171	0.385	0.228	0.551	0.273	0.356
	0.765	0.351	1.057	0.942	0.524	0.473	0.419	0.354	0.725	0.761	0.476	0.414	0.468	0.421	0.366	0.571	0.594	0.178	0.7	0.497	0.875	0.711	0.299	0.621	0.305	0.294	0.55	0.644	0.331	0.431	0.167	0.358	0.229	0.544	0.28	0.258
	0.735	0.372	1.038	1.06	0.545	0.534	0.461	0.36	0.784	0.806	0.47	0.541	0.47	0.447	0.401	0.627	0.637	0.179	0.598	0.481	0.694	0.729	0.271	0.61	0.384	0.302	0.447	0.638	0.337	0.328	0.183	0.363	0.253	0.539	0.38	0.33
	0.723	0.391	1.045	1.002	0.57	0.51	0.441	0.418	0.724	0.858	0.451	0.494	0.438	0.416	0.338	0.546	0.634	0.227	0.677	0.428	0.723	0.721	0.31	0.615	0.325	0.316	0.447	0.694	0.398	0.404	0.144	0.346	0.227	0.48	0.243	0.319
	0.716	0.399	1.039	1.068	0.547	0.475	0.41	0.397	0.748	0.738	0.481	0.5	0.494	0.41	0.396	0.59	0.569	0.241	0.641	0.498	0.776	0.763	0.254	0.684	0.354	0.253	0.399	0.643	0.329	0.431	0.162	0.361	0.192	0.579	0.295	0.255
	0.729	0.401	1.007	1.148	0.597	0.48	0.468	0.408	0.749	0.741	0.469	0.618	0.453	0.454	0.457	0.589	0.639	0.285	0.633	0.483	0.735	0.705	0.319	0.632	0.378	0.364	0.508	0.699	0.382	0.403	0.188	0.375	0.218	0.514	0.328	0.204
	0.722	0.356	0.98	1.028	0.493	0.467	0.4	0.359	0.827	0.833	0.479	0.545	0.449	0.407	0.401	0.624	0.566	0.186	0.651	0.503	0.765	0.71	0.336	0.658	0.39	0.268	0.429	0.643	0.404	0.343	0.196	0.367	0.241	0.519	0.333	0.36
	0.712	0.377	1.002	1.052	0.525	0.542	0.409	0.424	0.736	0.798	0.509	0.482	0.496	0.457	0.431	0.587	0.576	0.177	0.679	0.451	0.867	0.731	0.225	0.681	0.28	0.361	0.41	0.622	0.44	0.398	0.233	0.367	0.239	0.592	0.379	0.315
	0.759	0.374	0.997	1.005	0.543	0.52	0.413	0.423	0.733	0.726	0.489	0.547	0.499	0.455	0.354	0.566	0.591	0.256	0.623	0.5	0.728	0.751	0.301	0.694	0.292	0.311	0.493	0.727	0.377	0.412	0.132	0.375	0.239	0.498	0.361	0.323
	0.759	0.356	0.985	1.072	0.53	0.488	0.36	0.426	0.839	0.773	0.465	0.479	0.507	0.409	0.356	0.599	0.536	0.259	0.657	0.469	0.722	0.758	0.298	0.646	0.308	0.32	0.674	0.698	0.347	0.432	0.277	0.334	0.207	0.469	0.273	0.336
	0.718	0.398	1.078	1.077	0.489	0.479	0.333	0.386	0.693	0.841	0.504	0.536	0.457	0.433	0.383	0.608	0.589	0.193	0.586	0.494	0.811	0.821	0.252	0.697	0.374	0.378	0.449	0.697	0.307	0.426	0.217	0.411	0.198	0.507	0.394	0.279
	0.736	0.354	1.03	1.049	0.571	0.486	0.426	0.377	0.779	0.906	0.529	0.503	0.416	0.405	0.38	0.559	0.569	0.283	0.511	0.477	0.781	0.714	0.239	0.635	0.311	0.303	0.414	0.687	0.351	0.387	0.213	0.376	0.229	0.535	0.474	0.228
	0.733	0.395	1.009	1.018	0.551	0.479	0.38	0.386	0.726	0.924	0.563	0.576	0.508	0.42	0.382	0.616	0.549	0.257	0.57	0.535	0.83	0.72	0.304	0.64	0.31	0.306	0.581	0.679	0.365	0.46	0.227	0.389	0.208	0.616	0.347	0.308
	0.774	0.372	0.992	1.077	0.589	0.446	0.367	0.419	0.65	0.827	0.493	0.628	0.468	0.375	0.413	0.629	0.526	0.295	0.581	0.474	0.708	0.783	0.222	0.681	0.373	0.332	0.513	0.724	0.414	0.463	0.176	0.387	0.227	0.555	0.389	0.314
	0.773	0.415	1.007	1.085	0.577	0.479	0.398	0.385	0.734	0.928	0.534	0.515	0.433	0.417	0.352	0.606	0.563	0.259	0.535	0.514	0.845	0.715	0.289	0.665	0.252	0.335	0.41	0.689	0.454	0.386	0.227	0.398	0.217	0.588	0.383	0.399
	0.787	0.371	1.014	1.041	0.578	0.496	0.378	0.387	0.719	0.807	0.59	0.593	0.439	0.412	0.344	0.604	0.551	0.273	0.513	0.619	0.837	0.713	0.238	0.689	0.271	0.306	0.47	0.664	0.382	0.433	0.289	0.43	0.212	0.544	0.462	0.316
	0.758	0.346	0.941	1.045	0.526	0.47	0.367	0.36	0.76	0.867	0.615	0.566	0.428	0.395	0.377	0.599	0.553	0.224	0.611	0.584	0.813	0.696	0.25	0.655	0.274	0.367	0.376	0.624	0.377	0.416	0.289	0.37	0.234	0.537	0.378	0.274
	0.792	0.39	0.998	1.145*	0.53	0.495	0.412	0.427	0.812	0.814	0.555	0.591	0.395	0.402	0.348	0.606	0.533	0.255	0.553	0.534	0.86	0.802	0.314	0.718	0.299	0.33	0.443	0.688	0.309	0.421	0.322	0.367	0.285	0.537	0.461	0.315
	0.758	0.398	0.986	1.129*	0.574	0.448	0.426	0.392	0.736	0.881	0.548	0.624	0.407	0.436	0.37	0.68	0.526	0.239	0.575	0.563	0.772	0.728	0.32	0.685	0.261	0.33	0.474	0.72	0.299	0.455	0.244	0.412	0.263	0.548	0.403	0.309
	0.767	0.366	1.009	1.044	0.593	0.474	0.39	0.365	0.787	0.838	0.586	0.599	0.49	0.398	0.42	0.572	0.528	0.261	0.576	0.609	0.823	0.618	0.298	0.711	0.38	0.285	0.475	0.619	0.374	0.477	0.336	0.386	0.264	0.584	0.431	0.32
	0.725	0.37	1.077	0.985	0.57	0.456	0.408	0.367	0.687	0.773	0.59	0.494	0.386	0.375	0.433	0.677	0.594	0.274	0.538	0.523	0.767	0.717	0.244	0.773	0.32	0.317	0.429	0.684	0.475	0.489	0.245	0.415	0.263	0.606	0.431	0.26
	0.761	0.377	0.971	1.054	0.54	0.513	0.423	0.331	0.682	0.911	0.568	0.621	0.372	0.438	0.446	0.745	0.549	0.294	0.582	0.605	0.93	0.661	0.236	0.707	0.286	0.354	0.392	0.675	0.379	0.436	0.274	0.402	0.282	0.574	0.327	0.296
	0.79	0.4	0.986	1.09	0.635	0.457	0.449	0.438	0.706	0.772	0.548	0.549	0.394	0.401	0.422	0.739	0.533	0.274	0.548	0.552	0.755	0.701	0.281	0.744	0.283	0.236	0.436	0.643	0.336	0.446	0.381	0.383	0.266	0.546	0.283	0.283
	0.759	0.412	1.018	1.041	0.631	0.398	0.447	0.401	0.748	0.862	0.58	0.58	0.412	0.404	0.409	0.654	0.524	0.309	0.526	0.56	0.856	0.666	0.266	0.659	0.261	0.293	0.371	0.681	0.314	0.508	0.273	0.437	0.276	0.544	0.256	0.27
	0.752	0.403	1.072	1.033	0.568	0.417	0.506	0.401	0.72	0.785	0.57	0.518	0.393	0.384	0.368	0.657	0.631	0.236	0.46	0.614	0.81	0.693	0.34	0.753	0.227	0.303	0.42	0.683	0.313	0.438	0.374	0.42	0.264	0.561	0.301	0.277
	0.775	0.384	0.943	1.097	0.584	0.494	0.475	0.377	0.731	0.919	0.585	0.555	0.469	0.458	0.367	0.695	0.488	0.287	0.55	0.571	0.778	0.731	0.326	0.73	0.255	0.247	0.443	0.704	0.245	0.432	0.3	0.416	0.32	0.541	0.351	0.278
	0.769	0.411	1.011	1.156*	0.624	0.452	0.532	0.407	0.754	0.922	0.621	0.565	0.403	0.392	0.421	0.694	0.581	0.277	0.53	0.559	0.799	0.763	0.299	0.689	0.295	0.258	0.435	0.623	0.366	0.46	0.372	0.435	0.344	0.515	0.325	0.295
	0.824	0.404	1.015	1.136*	0.608	0.418	0.492	0.369	0.768	0.944	0.597	0.485	0.336	0.464	0.435	0.675	0.582	0.313	0.535	0.599	0.888	0.727	0.333	0.726	0.231	0.346	0.457	0.678	0.294	0.454	0.407	0.462	0.3	0.556	0.367	0.281
	0.834	0.385	0.95	1.136*	0.625	0.448	0.553	0.347	0.71	0.887	0.647	0.513	0.363	0.444	0.42	0.644	0.593	0.295	0.588	0.549	0.782	0.747	0.343	0.727	0.301	0.294	0.426	0.678	0.272	0.464	0.35	0.451	0.332	0.528	0.315	0.327
	0.819	0.396	0.94	1.126*	0.651	0.473	0.61	0.382	0.751	0.836	0.624	0.553	0.305	0.438	0.436	0.605	0.528	0.309	0.566	0.524	0.829	0.699	0.281	0.775	0.251	0.261	0.402	0.732	0.38	0.505	0.42	0.489	0.302	0.57	0.3	0.318
	0.823	0.41	1.072	1.107*	0.612	0.426	0.556	0.346	0.658	0.931	0.618	0.521	0.454	0.453	0.412	0.63	0.509	0.335	0.528	0.577	0.774	0.715	0.305	0.789	0.273	0.242	0.476	0.674	0.43	0.457	0.454	0.451	0.32	0.443	0.353	0.34
	0.81	0.393	0.996	1.108*	0.625	0.439	0.511	0.361	0.691	0.984	0.647	0.585	0.387	0.428	0.403	0.723	0.551	0.336	0.601	0.565	0.769	0.732	0.309	0.793	0.242	0.314	0.42	0.731	0.229	0.504	0.358	0.466	0.311	0.62	0.354	0.348
	0.875	0.391	1	1.003	0.668	0.452	0.608	0.402	0.736	0.982	0.646	0.502	0.421	0.453	0.421	0.594	0.556	0.314	0.489	0.528	0.851	0.672	0.276	0.772	0.158	0.258	0.37	0.688	0.345	0.481	0.577	0.442	0.313	0.638	0.355	0.32
	0.808	0.444	1.022	1.078	0.636	0.439	0.622	0.352	0.72	0.893	0.651	0.59	0.428	0.478	0.425	0.574	0.621	0.297	0.554	0.605	0.826	0.674	0.291	0.761	0.191	0.265	0.433	0.724	0.315	0.482	0.558	0.524	0.301	0.521	0.357	0.308
	0.855	0.394	0.936	1.103*	0.666	0.426	0.656	0.402	0.723	0.936	0.644	0.562	0.459	0.47	0.437	0.571	0.521	0.328	0.48	0.596	0.79	0.617	0.29	0.742	0.208	0.25	0.344	0.594	0.332	0.426	0.56	0.472	0.315	0.595	0.378	0.339
	0.855	0.396	0.919	1.046	0.631	0.521	0.736	0.384	0.755	0.976	0.625	0.595	0.438	0.459	0.474	0.617	0.545	0.425	0.565	0.586	0.859	0.668	0.301	0.761	0.226	0.29	0.343	0.634	0.395	0.494	0.503	0.406	0.311	0.544	0.402	0.33
	0.857	0.406	0.968	1.037	0.684	0.409	0.547	0.382	0.688	0.926	0.594	0.556	0.465	0.504	0.496	0.598	0.562	0.314	0.597	0.525	0.873	0.663	0.339	0.808	0.183	0.264	0.466	0.692	0.367	0.442	0.431	0.44	0.351	0.574	0.354	0.361
	0.885	0.372	0.954	1.068	0.58	0.45	0.628	0.369	0.699	0.937	0.625	0.573	0.413	0.425	0.464	0.661	0.515	0.386	0.686	0.555	0.742	0.678	0.312	0.797	0.224	0.261	0.35	0.734	0.343	0.486	0.542	0.424	0.348	0.668	0.31	0.354
	0.894	0.379	0.913	1.079	0.627	0.467	0.538	0.37	0.684	0.909	0.677	0.602	0.471	0.462	0.449	0.596	0.525	0.368	0.557	0.524	0.855	0.71	0.366	0.797	0.192	0.258	0.418	0.649	0.354	0.402	0.547	0.456	0.389	0.652	0.343	0.405
	0.855	0.391	0.922	1.216*	0.595	0.484	0.625	0.423	0.764	0.821	0.681	0.625	0.475	0.496	0.413	0.658	0.546	0.384	0.622	0.601	0.781	0.65	0.315	0.853	0.157	0.211	0.404	0.66	0.356	0.475	0.429	0.388	0.354	0.612	0.285	0.36
	0.924	0.453	0.926	1.194*	0.668	0.491	0.627	0.404	0.675	0.897	0.688	0.6	0.47	0.496	0.448	0.677	0.564	0.375	0.56	0.562	0.757	0.655	0.378	0.835	0.135	0.221	0.475	0.663	0.371	0.428	0.449	0.43	0.351	0.64	0.346	0.403
	0.953	0.409	1.013	1.199*	0.674	0.452	0.738	0.398	0.729	0.973	0.67	0.561	0.4	0.473	0.43	0.616	0.638	0.454	0.604	0.587	0.744	0.657	0.306	0.828	0.144	0.292	0.51	0.644	0.383	0.489	0.508	0.422	0.358	0.612	0.283	0.383
	0.86	0.375	0.917	1.123*	0.67	0.456	0.61	0.427	0.731	0.932	0.743	0.572	0.519	0.497	0.487	0.552	0.605	0.406	0.538	0.524	0.754	0.641	0.323	0.904	0.143	0.247	0.385	0.61	0.432	0.517	0.584	0.468	0.38	0.543	0.321	0.401
	0.804	0.418	0.96	1.068	0.625	0.466	0.689	0.395	0.782	0.81	0.73	0.613	0.507	0.434	0.468	0.6	0.602	0.333	0.571	0.569	0.862	0.685	0.371	0.844	0.14	0.272	0.443	0.688	0.238	0.464	0.582	0.452	0.387	0.636	0.267	0.377
	0.898	0.41	0.979	1.259*	0.607	0.509	0.698	0.419	0.779	0.847	0.738	0.57	0.496	0.498	0.503	0.623	0.632	0.444	0.601	0.518	0.788	0.614	0.308	0.816	0.18	0.272	0.495	0.585	0.317	0.504	0.557	0.45	0.361	0.649	0.396	0.399
	0.83	0.412	0.997	1.144*	0.656	0.503	0.755	0.402	0.669	0.82	0.716	0.624	0.498	0.479	0.505	0.615	0.625	0.362	0.528	0.505	0.849	0.645	0.319	0.853	0.089	0.284	0.382	0.589	0.342	0.471	0.481	0.5	0.39	0.546	0.401	0.345
	0.891	0.415	0.918	1.255*	0.675	0.527	0.733	0.34	0.776	0.968	0.72	0.624	0.436	0.497	0.532	0.496	0.594	0.384	0.506	0.541	0.879	0.612	0.3	0.89	0.138	0.207	0.452	0.637	0.348	0.438	0.568	0.498	0.378	0.641	0.33	0.343
	0.92	0.377	0.921	1.19*	0.642	0.482	0.726	0.351	0.791	0.867	0.705	0.617	0.442	0.503	0.511	0.577	0.712	0.42	0.586	0.552	0.843	0.549	0.328	0.914	0.194	0.218	0.453	0.521	0.307	0.455	0.568	0.497	0.325	0.673	0.381	0.386
	0.865	0.408	0.911	1.153*	0.725	0.43	0.835	0.397	0.686	0.955	0.699	0.631	0.483	0.495	0.488	0.599	0.725	0.372	0.518	0.509	0.81	0.59	0.321	0.943	0.099	0.227	0.373	0.65	0.348	0.492	0.694	0.493	0.438	0.719	0.328	0.322
	0.901	0.415	0.924	1.134*	0.681	0.507	0.794	0.382	0.765	0.902	0.718	0.628	0.45	0.509	0.526	0.571	0.615	0.419	0.551	0.562	0.814	0.626	0.316	0.883	0.131	0.26	0.438	0.649	0.31	0.457	0.528	0.535	0.376	0.619	0.338	0.363
	0.91	0.386	0.989	1.256*	0.687	0.471	0.786	0.383	0.696	0.984	0.747	0.642	0.377	0.553	0.491	0.538	0.751	0.414	0.568	0.567	0.795	0.644	0.366	0.892	0.135	0.237	0.427	0.71	0.274	0.424	0.582	0.482	0.447	0.683	0.282	0.455
	0.928	0.4	0.982	1.186*	0.657	0.538	0.819	0.41	0.693	0.848	0.773	0.631	0.415	0.523	0.473	0.591	0.668	0.47	0.667	0.565	0.803	0.643	0.316	0.917	0.06	0.16	0.598	0.586	0.317	0.499	0.593	0.465	0.41	0.735	0.321	0.413
	0.941	0.414	1.009	1.141*	0.695	0.5	0.823	0.393	0.794	0.783	0.77	0.617	0.375	0.546	0.561	0.503	0.758	0.451	0.608	0.508	0.771	0.621	0.315	0.894	0.1	0.223	0.47	0.535	0.408	0.381	0.756	0.559	0.422	0.733	0.196	0.374
	Anillin OE delta-actin mutant
	0	0	0	0	0	0	0	0	0	0	0	0	0	0	0	0	0	0	0	0	0	0	0	0	0	0	0	0	0	0	0	0	0	0
	0.347	0.016	0.048	0.1	0.038	0.016	0.073	0.195	0.25	0.19	0.187	0.162	0.249	0.081	0.063	0.073	0.03	0.125	0.054	0.104	0.04	-0.12*	0.03	0.014	0.181	0.151	0.034	0.06	0.18	0.028	0.104	0.196	0.024	0.014
	0.658	0.186	0.122	0.256	0.135	0.161	0.126	0.244	0.366	0.231	0.281	0.28	0.348	0.127	0.114	0.113	0.112	0.149	0.136	0.149	0.21	-0.053	0.065	0.009	0.192	0.25	0.059	0.215	0.255	0.058	0.12	0.265	0.156	0.023
	0.677	0.194	0.175	0.331	0.197	0.104	0.131	0.299	0.407	0.272	0.312	0.348	0.349	0.11	0.132	0.154	0.157	0.191	0.254	0.236	0.183	-0.005	0.099	0.047	0.229	0.239	0.092	0.172	0.288	0.141	0.165	0.26	0.128	0.033
	0.772	0.286	0.231	0.359	0.221	0.186	0.157	0.303	0.411	0.325	0.316	0.336	0.375	0.178	0.166	0.174	0.143	0.221	0.269	0.266	0.287	0.108	0.132	0.039	0.248	0.3	0.108	0.214	0.364	0.116	0.194	0.307	0.158	0.058
	0.737	0.407	0.199	0.409	0.146	0.177	0.175	0.318	0.467	0.344	0.298	0.391	0.37	0.209	0.122	0.175	0.151	0.252	0.273	0.239	0.237	0.456	0.15	0.075	0.241	0.289	0.15	0.258	0.374	0.132	0.261	0.284	0.179	0.068
	0.845	0.432	0.271	0.401	0.184	0.268	0.195	0.353	0.457	0.33	0.3	0.312	0.384	0.217	0.151	0.174	0.16	0.272	0.299	0.2	0.194	0.375	0.147	0.072	0.291	0.336	0.162	0.309	0.412	0.152	0.275	0.347	0.13	0.054
	0.804	0.425	0.323	0.378	0.25	0.26	0.176	0.395	0.473	0.406	0.343	0.347	0.407	0.241	0.184	0.189	0.217	0.267	0.286	0.311	0.236	0.019	0.184	0.09	0.379	0.311	0.136	0.358	0.367	0.198	0.294	0.379	0.179	0.087
	0.91	0.428	0.394	0.408	0.196	0.258	0.189	0.416	0.55	0.385	0.376	0.363	0.392	0.205	0.174	0.198	0.212	0.278	0.273	0.304	0.317	0.245	0.219	0.089	0.327	0.304	0.161	0.295	0.485	0.172	0.301	0.447	0.228	0.107
	0.892	0.391	0.367	0.464	0.359	0.315	0.202	0.407	0.491	0.424	0.375	0.406	0.427	0.275	0.205	0.206	0.192	0.255	0.309	0.329	0.304	0.331	0.219	0.148	0.321	0.309	0.184	0.377	0.51	0.237	0.313	0.407	0.203	0.103
	0.892	0.494	0.356	0.383	0.234	0.275	0.184	0.383	0.54	0.491	0.367	0.476	0.403	0.281	0.216	0.211	0.229	0.316	0.34	0.336	0.366	0.32	0.266	0.121	0.373	0.31	0.198	0.38	0.465	0.213	0.348	0.433	0.204	0.143
	0.882	0.459	0.316	0.435	0.286	0.328	0.217	0.426	0.564	0.422	0.393	0.506	0.483	0.308	0.213	0.228	0.24	0.295	0.378	0.303	0.399	0.196	0.273	0.126	0.41	0.346	0.195	0.369	0.527	0.248	0.376	0.363	0.154	0.152
	0.856	0.366	0.344	0.519	0.214	0.343	0.212	0.415	0.527	0.454	0.411	0.486	0.505	0.288	0.233	0.251	0.258	0.266	0.342	0.359	0.304	0.372	0.268	0.138	0.449	0.312	0.169	0.359	0.601	0.254	0.334	0.395	0.266	0.167
	0.872	0.466	0.363	0.53	0.377	0.31	0.201	0.408	0.575	0.423	0.463	0.429	0.461	0.28	0.241	0.245	0.258	0.316	0.353	0.346	0.323	0.217	0.338	0.159	0.445	0.336	0.24	0.387	0.668	0.249	0.327	0.353	0.193	0.169
	0.907	0.509	0.399	0.48	0.32	0.374	0.254	0.456	0.589	0.511	0.377	0.414	0.541	0.314	0.265	0.246	0.255	0.34	0.469	0.394	0.456	0.282	0.33	0.151	0.489	0.36	0.218	0.388	0.645	0.284	0.407	0.402	0.194	0.159
	0.93	0.451	0.4	0.454	0.271	0.415	0.262	0.459	0.628	0.509	0.444	0.552	0.504	0.341	0.251	0.245	0.296	0.333	0.456	0.43	0.367	0.411	0.345	0.184	0.504	0.354	0.262	0.433	0.646	0.265	0.363	0.317	0.259	0.173
	0.925	0.478	0.366	0.486	0.272	0.314	0.255	0.452	0.604	0.504	0.46	0.464	0.517	0.4	0.28	0.291	0.253	0.327	0.426	0.414	0.411	0.665	0.318	0.174	0.543	0.38	0.246	0.354	0.648	0.291	0.437	0.325	0.3	0.176
	0.96	0.454	0.398	0.5	0.327	0.379	0.226	0.506	0.586	0.544	0.412	0.531	0.492	0.355	0.283	0.274	0.325	0.32	0.513	0.388	0.481	0.451	0.369	0.185	0.56	0.389	0.315	0.465	0.672	0.28	0.546	0.478	0.278	0.184
	0.946	0.491	0.418	0.513	0.297	0.401	0.293	0.513	0.619	0.54	0.43	0.496	0.548	0.331	0.274	0.322	0.27	0.302	0.464	0.398	0.421	0.266	0.422	0.185	0.489	0.403	0.293	0.423	0.625	0.304	0.563	0.412	0.271	0.197
	0.832	0.509	0.508	0.52	0.314	0.448	0.277	0.449	0.651	0.6	0.463	0.565	0.592	0.433	0.279	0.333	0.332	0.298	0.446	0.416	0.399	0.439	0.376	0.224	0.568	0.433	0.235	0.45	0.696	0.295	0.513	0.452	0.308	0.198
	0.864	0.458	0.497	0.527	0.367	0.365	0.272	0.513	0.6	0.583	0.444	0.567	0.706	0.351	0.299	0.313	0.3	0.283	0.445	0.502	0.346	0.322	0.386	0.18	0.576	0.394	0.335	0.415	0.726	0.297	0.577	0.409	0.346	0.226
	0.825	0.508	0.507	0.468	0.325	0.469	0.264	0.496	0.656	0.538	0.458	0.508	0.576	0.354	0.323	0.3	0.326	0.326	0.486	0.421	0.325	0.132	0.409	0.222	0.541	0.48	0.328	0.462	0.848	0.297	0.568	0.455	0.312	0.225
	0.847	0.501	0.453	0.618	0.293	0.487	0.279	0.541	0.64	0.6	0.457	0.557	0.575	0.377	0.361	0.309	0.336	0.321	0.524	0.52	0.398	0.436	0.459	0.236	0.619	0.471	0.381	0.547	0.656	0.333	0.48	0.452	0.399	0.221
	0.9	0.542	0.416	0.537	0.322	0.523	0.277	0.556	0.674	0.614	0.446	0.578	0.736	0.397	0.339	0.338	0.347	0.342	0.494	0.47	0.31	0.451	0.413	0.207	0.594	0.444	0.417	0.46	0.786	0.294	0.553	0.461	0.392	0.241
	0.899	0.595	0.429	0.561	0.312	0.589	0.291	0.517	0.691	0.578	0.487	0.644	0.734	0.354	0.336	0.375	0.328	0.331	0.507	0.474	0.291	0.538	0.425	0.224	0.625	0.434	0.384	0.522	0.704	0.311	0.524	0.531	0.322	0.279
	0.812	0.621	0.507	0.591	0.326	0.507	0.291	0.563	0.667	0.597	0.535	0.576	0.74	0.394	0.36	0.368	0.35	0.319	0.545	0.483	0.385	0.813	0.452	0.237	0.594	0.484	0.379	0.469	0.722	0.322	0.609	0.452	0.382	0.269
	0.989	0.567	0.472	0.565	0.327	0.455	0.32	0.512	0.721	0.591	0.477	0.631	0.743	0.401	0.353	0.338	0.33	0.331	0.564	0.428	0.491	0.661	0.432	0.255	0.636	0.476	0.404	0.493	0.788	0.397	0.553	0.459	0.401	0.317
	0.893	0.523	0.535	0.517	0.311	0.524	0.289	0.597	0.726	0.636	0.498	0.625	0.753	0.417	0.354	0.373	0.373	0.394	0.459	0.51	0.414	0.49	0.465	0.237	0.601	0.424	0.415	0.512	0.797	0.356	0.504	0.438	0.334	0.302
	1.034	0.508	0.486	0.605	0.344	0.626	0.328	0.557	0.73	0.708	0.544	0.653	0.722	0.452	0.386	0.359	0.386	0.376	0.603	0.515	0.474	0.549	0.471	0.229	0.664	0.412	0.49	0.48	0.878	0.385	0.579	0.475	0.355	0.31
	0.961	0.638	0.478	0.657	0.309	0.584	0.304	0.509	0.751	0.626	0.53	0.552	0.751	0.378	0.346	0.393	0.437	0.329	0.571	0.459	0.398	0.768	0.524	0.263	0.691	0.395	0.465	0.474	0.856	0.406	0.499	0.493	0.338	0.332
	1.079	0.532	0.49	0.612	0.38	0.651	0.298	0.557	0.683	0.654	0.546	0.644	0.709	0.413	0.389	0.37	0.378	0.381	0.533	0.497	0.455	0.782	0.528	0.267	0.713	0.445	0.504	0.525	0.889	0.366	0.667	0.498	0.384	0.33
	1.03	0.483	0.594	0.641	0.38	0.551	0.304	0.567	0.73	0.662	0.555	0.574	0.784	0.4	0.415	0.405	0.38	0.387	0.53	0.452	0.404	0.568	0.536	0.266	0.714	0.458	0.521	0.6	0.868	0.409	0.561	0.491	0.344	0.315
	0.879	0.475	0.475	0.58	0.36	0.534	0.335	0.542	0.791	0.687	0.539	0.625	0.809	0.438	0.41	0.39	0.417	0.389	0.557	0.523	0.567	0.842	0.497	0.248	0.762	0.457	0.501	0.636	0.794	0.391	0.682	0.484	0.455	0.343
	0.947	0.539	0.576	0.648	0.365	0.513	0.346	0.633	0.766	0.706	0.555	0.623	0.787	0.46	0.43	0.428	0.389	0.373	0.609	0.529	0.557	0.689	0.56	0.242	0.712	0.457	0.495	0.574	0.87	0.388	0.62	0.54	0.413	0.362
	0.924	0.48	0.567	0.649	0.32	0.572	0.325	0.571	0.729	0.774	0.49	0.587	0.811	0.42	0.415	0.403	0.419	0.407	0.582	0.519	0.593	0.548	0.535	0.265	0.768	0.392	0.529	0.678	0.9	0.427	0.573	0.506	0.399	0.37
	0.849	0.57	0.567	0.657	0.334	0.566	0.383	0.549	0.736	0.72	0.488	0.623	0.731	0.493	0.419	0.402	0.42	0.397	0.642	0.457	0.564	0.537	0.558	0.29	0.778	0.44	0.575	0.591	0.885	0.405	0.668	0.496	0.397	0.361
	0.957	0.586	0.547	0.706	0.365	0.587	0.363	0.581	0.773	0.744	0.499	0.646	0.738	0.453	0.396	0.429	0.434	0.44	0.668	0.484	0.507	0.964	0.547	0.278	0.751	0.488	0.525	0.669	0.962	0.388	0.743	0.528	0.396	0.357
	0.939	0.571	0.575	0.7	0.38	0.528	0.343	0.586	0.775	0.758	0.56	0.688	0.875	0.479	0.467	0.404	0.453	0.405	0.664	0.494	0.455	0.54	0.57	0.288	0.824	0.481	0.483	0.525	0.932	0.403	0.691	0.578	0.271	0.38
	0.946	0.738	0.515	0.666	0.366	0.572	0.366	0.592	0.793	0.723	0.531	0.616	0.839	0.451	0.457	0.409	0.441	0.446	0.63	0.508	0.493	0.834	0.522	0.321	0.747	0.437	0.546	0.655	0.966	0.417	0.662	0.5	0.423	0.38
	0.94	0.517	0.61	0.695	0.362	0.562	0.367	0.623	0.797	0.831	0.534	0.666	0.867	0.489	0.493	0.393	0.491	0.409	0.675	0.51	0.49	0.74	0.56	0.305	0.747	0.47	0.57	0.634	0.92	0.45	0.63	0.448	0.406	0.417
	0.951	0.591	0.597	0.739	0.451	0.62	0.378	0.586	0.75	0.816	0.615	0.686	0.844	0.492	0.444	0.429	0.467	0.394	0.694	0.563	0.601	0.857	0.562	0.325	0.746	0.477	0.566	0.598	1.004	0.394	0.774	0.529	0.413	0.434
	0.912	0.505	0.602	0.669	0.405	0.614	0.403	0.582	0.709	0.804	0.584	0.654	0.903	0.429	0.476	0.43	0.489	0.458	0.701	0.509	0.562	0.706	0.594	0.308	0.818	0.47	0.588	0.629	0.95	0.422	0.73	0.496	0.425	0.411
	0.87	0.605	0.572	0.763	0.434	0.699	0.414	0.613	0.756	0.79	0.558	0.705	0.898	0.464	0.469	0.432	0.47	0.439	0.794	0.48	0.604	0.607	0.565	0.325	0.769	0.483	0.586	0.672	0.977	0.464	0.685	0.528	0.433	0.424
	0.969	0.587	0.554	0.705	0.424	0.577	0.401	0.574	0.758	0.765	0.567	0.757	0.964	0.43	0.463	0.437	0.469	0.45	0.706	0.606	0.487	0.529	0.579	0.31	0.711	0.46	0.584	0.655	0.939	0.45	0.755	0.578	0.413	0.391
	0.945	0.429	0.52	0.808	0.45	0.54	0.425	0.669	0.797	0.812	0.58	0.611	0.896	0.463	0.469	0.414	0.526	0.469	0.741	0.547	0.635	0.62	0.567	0.322	0.737	0.526	0.55	0.636	0.977	0.448	0.716	0.574	0.383	0.4
	0.934	0.535	0.643	0.82	0.479	0.636	0.443	0.595	0.777	0.779	0.585	0.721	0.919	0.498	0.453	0.431	0.532	0.463	0.706	0.558	0.701	0.636	0.552	0.324	0.865	0.506	0.557	0.652	0.976	0.387	0.839	0.583	0.518	0.428
	1.023	0.544	0.623	0.726	0.409	0.6	0.454	0.609	0.79	0.844	0.588	0.731	0.892	0.464	0.475	0.425	0.497	0.417	0.727	0.545	0.718	1.021	0.535	0.365	0.759	0.513	0.606	0.596	0.969	0.42	0.749	0.584	0.356	0.419
	0.962	0.544	0.65	0.71	0.381	0.622	0.438	0.621	0.776	0.784	0.532	0.69	0.923	0.475	0.467	0.461	0.518	0.482	0.719	0.565	0.468	0.928	0.554	0.335	0.781	0.567	0.579	0.621	0.973	0.476	0.757	0.577	0.482	0.48
	0.862	0.643	0.717	0.789	0.458	0.542	0.434	0.631	0.816	0.766	0.568	0.697	0.989	0.476	0.467	0.476	0.54	0.491	0.824	0.526	0.696	0.604	0.563	0.339	0.803	0.533	0.58	0.626	0.94	0.475	0.76	0.539	0.482	0.411
	0.885	0.512	0.64	0.729	0.419	0.606	0.465	0.658	0.818	0.744	0.585	0.705	1.006	0.461	0.49	0.479	0.556	0.466	0.763	0.61	0.695	0.694	0.561	0.353	0.8	0.549	0.671	0.658	0.999	0.485	0.809	0.578	0.48	0.355
	0.92	0.57	0.616	0.731	0.434	0.626	0.43	0.616	0.829	0.777	0.608	0.701	1.035	0.463	0.493	0.469	0.562	0.454	0.757	0.552	0.647	0.357	0.549	0.367	0.857	0.577	0.598	0.613	1.087	0.478	0.792	0.621	0.481	0.42
	0.954	0.561	0.687	0.729	0.394	0.588	0.457	0.659	0.808	0.824	0.612	0.716	0.965	0.445	0.495	0.515	0.574	0.435	0.771	0.504	0.638	0.71	0.524	0.368	0.807	0.589	0.616	0.605	1.126	0.492	0.753	0.607	0.474	0.442
	0.966	0.597	0.707	0.796	0.442	0.611	0.489	0.655	0.805	0.766	0.632	0.745	0.941	0.461	0.523	0.495	0.551	0.457	0.865	0.43	0.598	0.81	0.567	0.376	0.815	0.613	0.705	0.603	0.962	0.458	0.827	0.559	0.559	0.448
	1.092	0.667	0.736	0.737	0.501	0.611	0.463	0.657	0.785	0.758	0.611	0.776	1.021	0.474	0.542	0.502	0.574	0.54	0.815	0.685	0.744	1.01	0.57	0.415	0.812	0.573	0.653	0.623	0.956	0.497	0.89	0.611	0.44	0.447
	0.918	0.527	0.7	0.714	0.517	0.615	0.468	0.647	0.905	0.796	0.614	0.751	1.025	0.455	0.518	0.54	0.575	0.54	0.807	0.605	0.797	0.864	0.597	0.394	0.76	0.592	0.591	0.618	0.964	0.479	0.817	0.641	0.545	0.386
	0.915	0.692	0.776	0.655	0.469	0.643	0.5	0.65	0.802	0.861	0.677	0.727	1.05	0.523	0.502	0.492	0.581	0.505	0.774	0.601	0.705	0.911	0.556	0.412	0.8	0.65	0.64	0.616	0.917	0.511	0.788	0.635	0.488	0.481
	0.952	0.537	0.748	0.673	0.49	0.613	0.489	0.629	0.842	0.8	0.678	0.723	1.076	0.465	0.538	0.535	0.546	0.556	0.805	0.557	0.737	1.05	0.559	0.412	0.836	0.649	0.689	0.588	0.968	0.533	0.72	0.651	0.512	0.455
	0.978	0.683	0.735	0.702	0.501	0.583	0.496	0.679	0.858	0.821	0.745	0.744	0.985	0.496	0.542	0.542	0.617	0.54	0.908	0.615	0.671	0.974	0.596	0.43	0.803	0.631	0.675	0.613	0.92	0.516	0.785	0.652	0.568	0.468
	1.024	0.638	0.779	0.759	0.538	0.614	0.501	0.64	0.888	0.802	0.654	0.747	0.977	0.501	0.557	0.528	0.599	0.54	0.724	0.605	0.722	0.35	0.541	0.433	0.929	0.643	0.657	0.599	0.999	0.485	0.843	0.699	0.478	0.445
	0.941	0.57	0.733	0.769	0.524	0.613	0.516	0.691	0.862	0.913	0.664	0.792	0.969	0.494	0.53	0.579	0.608	0.513	0.854	0.551	0.807	0.705	0.57	0.451	0.829	0.673	0.695	0.632	0.942	0.515	0.756	0.706	0.579	0.478
	0.941	0.532	0.748	0.762	0.486	0.594	0.493	0.664	0.855	0.88	0.671	0.83	1.144	0.457	0.516	0.57	0.579	0.511	0.827	0.626	0.585	0.59	0.623	0.463	0.844	0.675	0.705	0.491	1.006	0.504	0.837	0.682	0.541	0.5
	1.016	0.554	0.788	0.747	0.515	0.653	0.506	0.703	0.959	0.82	0.677	0.721	1.035	0.493	0.506	0.568	0.566	0.511	0.81	0.591	0.688	0.875	0.633	0.433	0.908	0.684	0.714	0.567	0.977	0.51	0.791	0.781	0.559	0.442
	0.973	0.563	0.749	0.685	0.556	0.529	0.528	0.651	0.9	0.811	0.65	0.775	1.011	0.468	0.524	0.554	0.638	0.51	0.908	0.598	0.742	1.217*	0.599	0.493	0.888	0.657	0.68	0.496	0.944	0.587	0.857	0.689	0.592	0.469
	0.912	0.523	0.733	0.733	0.586	0.551	0.509	0.665	0.871	0.885	0.646	0.728	1.116*	0.486	0.548	0.57	0.595	0.49	0.879	0.615	0.8	0.65	0.566	0.434	0.944	0.652	0.709	0.506	0.997	0.514	0.931	0.838	0.555	0.523
	0.904	0.674	0.869	0.697	0.611	0.614	0.522	0.73	0.898	0.803	0.677	0.8	1.087	0.54	0.57	0.606	0.601	0.544	0.79	0.572	0.788	1.33*	0.625	0.487	0.922	0.688	0.736	0.461	0.914	0.552	0.962	0.737	0.499	0.508
	0.9	0.553	0.744	0.779	0.591	0.606	0.528	0.739	0.931	0.785	0.606	0.743	1.056	0.503	0.55	0.577	0.553	0.513	0.904	0.55	0.717	0.247	0.584	0.48	0.846	0.682	0.725	0.549	0.92	0.534	0.827	0.792	0.553	0.528
	0.879	0.581	0.793	0.673	0.497	0.557	0.52	0.684	0.936	0.843	0.666	0.797	1.13	0.48	0.572	0.595	0.614	0.508	0.742	0.653	0.839	1.088	0.611	0.463	0.862	0.703	0.694	0.521	0.942	0.531	0.903	0.827	0.559	0.549
	0.903	0.539	0.837	0.785	0.516	0.678	0.533	0.711	0.876	0.898	0.728	0.833	0.986	0.525	0.568	0.598	0.541	0.564	0.794	0.659	0.773	1.055	0.607	0.461	0.967	0.706	0.754	0.519	0.936	0.524	0.846	0.77	0.611	0.546
	0.897	0.627	0.762	0.726	0.599	0.615	0.521	0.709	0.906	0.881	0.725	0.83	1.062	0.538	0.581	0.59	0.584	0.51	0.837	0.702	0.665	1.206*	0.601	0.463	0.885	0.708	0.697	0.53	0.986	0.558	0.889	0.811	0.618	0.55
	0.831	0.704	0.771	0.775	0.669	0.525	0.56	0.622	0.924	0.96	0.731	0.83	1.075	0.518	0.536	0.584	0.542	0.585	0.755	0.658	0.81	0.854	0.601	0.46	0.951	0.729	0.729	0.526	0.898	0.584	0.868	0.778	0.586	0.523
	0.917	0.606	0.738	0.724	0.623	0.574	0.555	0.682	0.941	0.922	0.644	0.882	1.075	0.527	0.567	0.62	0.517	0.62	0.854	0.535	0.721	1.197*	0.61	0.454	0.917	0.71	0.783	0.519	1.019	0.645	0.888	0.803	0.597	0.566
	0.83	0.63	0.742	0.783	0.559	0.533	0.54	0.653	0.979	0.941	0.691	0.92	1.02	0.546	0.543	0.564	0.561	0.635	0.803	0.628	0.596	1.003	0.642	0.476	0.884	0.692	0.699	0.478	1.027	0.594	0.804	0.771	0.633	0.553
	0.854	0.763	0.813	0.697	0.657	0.639	0.57	0.71	0.944	0.915	0.766	0.929	1.125*	0.517	0.564	0.603	0.527	0.631	0.808	0.635	0.721	0.967	0.567	0.488	0.85	0.742	0.75	0.507	0.928	0.601	0.84	0.857	0.636	0.594
	0.868	0.685	0.768	0.725	0.592	0.63	0.574	0.662	0.945	0.932	0.696	0.898	1.069	0.503	0.574	0.596	0.583	0.644	0.835	0.564	0.677	0.958	0.621	0.446	0.909	0.724	0.789	0.534	0.978	0.633	0.932	0.732	0.659	0.581
	0.95	0.662	0.755	0.72	0.548	0.641	0.586	0.725	0.944	0.883	0.721	0.932	1.137*	0.546	0.583	0.589	0.577	0.668	0.877	0.556	0.776	0.666	0.613	0.452	0.894	0.748	0.745	0.53	0.985	0.651	0.756	0.896	0.71	0.576
	0.887	0.587	0.787	0.749	0.682	0.563	0.615	0.712	0.973	0.938	0.779	0.953	1.04	0.579	0.6	0.64	0.542	0.625	0.836	0.633	0.709	0.807	0.626	0.439	0.888	0.797	0.777	0.532	0.892	0.669	0.888	0.779	0.654	0.622
	0.843	0.654	0.783	0.734	0.684	0.604	0.593	0.678	1.006	0.908	0.721	0.976	1.087	0.548	0.624	0.616	0.544	0.639	0.797	0.603	0.74	0.982	0.602	0.478	0.781	0.755	0.746	0.567	0.848	0.695	0.88	0.858	0.647	0.621
	0.942	0.64	0.75	0.685	0.588	0.594	0.555	0.712	0.974	0.876	0.781	0.917	1.13*	0.559	0.547	0.623	0.512	0.681	0.776	0.519	0.66	1.084	0.69	0.497	0.866	0.794	0.76	0.502	0.903	0.643	0.817	0.833	0.624	0.619
	0.874	0.75	0.821	0.69	0.611	0.574	0.641	0.704	0.944	0.897	0.764	1.068	1.013	0.524	0.556	0.62	0.55	0.583	0.815	0.569	0.749	0.942	0.647	0.476	0.853	0.786	0.736	0.468	0.898	0.645	0.945	0.839	0.685	0.687
	0.899	0.677	0.733	0.716	0.691	0.53	0.64	0.687	1.007	0.921	0.764	0.972	1.04	0.518	0.593	0.623	0.513	0.606	0.712	0.631	0.615	1.236*	0.654	0.482	0.853	0.795	0.736	0.468	0.832	0.662	0.919	0.824	0.704	0.642
	1.022	0.606	0.758	0.72	0.654	0.595	0.604	0.733	0.956	0.934	0.773	0.955	1.065	0.546	0.594	0.631	0.528	0.638	0.863	0.664	0.829	0.942	0.643	0.469	0.787	0.743	0.743	0.439	0.848	0.617	0.947	0.802	0.578	0.669
	0.822	0.667	0.737	0.658	0.63	0.584	0.627	0.712	1.01	0.92	0.845	1.011	1.047	0.531	0.585	0.645	0.536	0.6	0.818	0.57	0.699	0.895	0.642	0.485	0.807	0.812	0.771	0.46	0.822	0.64	0.915	0.875	0.702	0.715
	0.829	0.687	0.77	0.765	0.647	0.532	0.64	0.731	1.021	0.892	0.761	0.95	1.061	0.582	0.586	0.683	0.534	0.615	0.766	0.521	0.698	1.03	0.681	0.49	0.811	0.762	0.746	0.488	0.831	0.652	0.867	0.774	0.618	0.696
	0.927	0.675	0.76	0.689	0.619	0.54	0.645	0.712	1.017	0.954	0.808	1.011	1.008	0.547	0.585	0.653	0.473	0.622	0.77	0.57	0.77	0.626	0.636	0.493	0.841	0.783	0.816	0.424	0.73	0.68	0.837	0.838	0.709	0.699
	0.87	0.619	0.748	0.735	0.591	0.622	0.61	0.737	1.05	0.868	0.752	0.99	0.992	0.58	0.574	0.688	0.484	0.612	0.83	0.563	0.729	1.27*	0.628	0.493	0.812	0.801	0.743	0.404	0.84	0.632	0.787	0.841	0.68	0.686
	0.938	0.808	0.723	0.754	0.701	0.55	0.593	0.722	1.027	0.9	0.795	1.018	1.101*	0.574	0.574	0.648	0.5	0.58	0.781	0.562	0.805	0.66	0.651	0.502	0.783	0.841	0.739	0.447	0.772	0.65	0.956	0.788	0.733	0.722
	0.899	0.703	0.739	0.708	0.801	0.48	0.627	0.711	1.056	0.917	0.756	0.981	0.997	0.551	0.611	0.661	0.496	0.605	0.804	0.516	0.807	1.139*	0.653	0.496	0.764	0.869	0.794	0.39	0.779	0.59	0.975	0.857	0.616	0.728
	0.97	0.744	0.796	0.746	0.689	0.557	0.672	0.724	1.043	0.909	0.679	0.971	1.06	0.598	0.627	0.682	0.449	0.667	0.799	0.563	0.724	0.912	0.669	0.496	0.834	0.921	0.788	0.353	0.778	0.634	0.766	0.824	0.776	0.671
	0.926	0.857	0.724	0.734	0.674	0.617	0.668	0.74	1.021	0.819	0.751	1.035	1.032	0.541	0.603	0.709	0.519	0.649	0.825	0.548	0.766	1.597*	0.703	0.521	0.809	0.966	0.747	0.399	0.667	0.611	0.798	0.877	0.787	0.721
	0.946	0.648	0.68	0.675	0.701	0.576	0.685	0.69	1.038	0.893	0.759	1.077	1.017	0.583	0.637	0.696	0.509	0.628	0.838	0.503	0.766	1.215*	0.696	0.495	0.767	0.932	0.793	0.329	0.752	0.627	0.891	0.94	0.675	0.698
	1.015	0.691	0.688	0.775	0.634	0.577	0.632	0.733	1.025	0.924	0.727	1.116*	1.07	0.554	0.619	0.707	0.518	0.582	0.806	0.611	0.684	1.194*	0.707	0.52	0.76	0.92	0.8	0.408	0.735	0.63	0.789	0.935	0.784	0.754
	0.967	0.77	0.696	0.764	0.691	0.634	0.646	0.722	1.069	0.903	0.818	1.077	1.05	0.526	0.617	0.758	0.526	0.592	0.774	0.506	0.708	1.199*	0.686	0.498	0.731	0.935	0.77	0.352	0.74	0.643	0.911	0.779	0.81	0.691
	1.128*	0.747	0.633	0.816	0.645	0.45	0.664	0.709	1.053	0.947	0.68	1.103*	0.951	0.598	0.612	0.683	0.518	0.627	0.707	0.597	0.849	1.483*	0.685	0.545	0.785	0.927	0.796	0.331	0.707	0.633	0.891	0.908	0.838	0.727
	1.02	0.693	0.753	0.746	0.684	0.548	0.646	0.698	1.091	0.888	0.74	1.038	1.074	0.557	0.592	0.739	0.537	0.628	0.828	0.597	0.878	1.156*	0.708	0.517	0.776	0.965	0.769	0.35	0.692	0.618	0.957	0.87	0.764	0.718
	1.047	0.704	0.688	0.712	0.693	0.541	0.646	0.705	1.125*	0.922	0.75	1.046	1.038	0.606	0.633	0.709	0.521	0.622	0.803	0.66	0.784	1.329*	0.71	0.561	0.777	1.018	0.794	0.323	0.758	0.625	0.954	0.842	0.821	0.749
	1.086	0.682	0.732	0.766	0.657	0.595	0.678	0.674	1.093	0.9	0.787	1.158*	1.059	0.583	0.597	0.747	0.504	0.505	0.777	0.545	0.937	0.958	0.759	0.544	0.78	0.969	0.847	0.35	0.762	0.623	0.859	0.879	0.802	0.78
	1.048	0.646	0.708	0.693	0.723	0.486	0.661	0.665	1.12*	0.886	0.742	1.083	1.08	0.545	0.648	0.719	0.52	0.635	0.763	0.592	0.838	0.996	0.75	0.548	0.797	0.949	0.793	0.345	0.617	0.642	0.867	0.889	0.752	0.74
	0.939	0.699	0.643	0.79	0.661	0.702	0.68	0.651	1.083	0.96	0.817	1.055	0.975	0.554	0.592	0.731	0.543	0.528	0.745	0.575	0.755	1.399*	0.736	0.537	0.8	1.004	0.832	0.376	0.679	0.625	0.825	0.846	0.747	0.731
	0.973	0.768	0.632	0.719	0.701	0.521	0.676	0.731	1.087	0.945	0.82	1.113*	1.078	0.623	0.627	0.757	0.53	0.612	0.815	0.659	0.836	0.646	0.737	0.546	0.777	1.091	0.859	0.357	0.601	0.583	0.918	0.836	0.825	0.744
	1.044	0.86	0.672	0.709	0.64	0.519	0.661	0.698	1.151*	0.944	0.746	1.046	0.972	0.573	0.648	0.76	0.503	0.517	0.78	0.679	0.829	0.448	0.716	0.546	0.801	1.028	0.874	0.36	0.679	0.635	0.855	0.748	0.795	0.705
	1.031	0.683	0.68	0.744	0.632	0.56	0.671	0.679	1.074	0.963	0.808	1.106	1.045	0.59	0.643	0.773	0.535	0.647	0.777	0.677	0.831	0.961	0.718	0.55	0.815	1.008	0.83	0.433	0.653	0.585	0.754	0.884	0.789	0.739
	1.048	0.662	0.607	0.751	0.726	0.541	0.686	0.69	1.034	0.967	0.766	1.066	1.101*	0.571	0.643	0.747	0.534	0.635	0.716	0.676	0.896	0.659	0.778	0.539	0.752	1.076	0.87	0.365	0.711	0.577	0.793	0.916	0.855	0.721
	1.031	0.794	0.671	0.763	0.606	0.51	0.709	0.657	1.135*	0.902	0.866	1.088	0.979	0.599	0.653	0.756	0.573	0.644	0.713	0.565	0.945	0.967	0.777	0.533	0.75	1.096	0.823	0.367	0.594	0.61	0.842	0.848	0.894	0.728
	1.166*	0.75	0.617	0.766	0.696	0.494	0.693	0.679	1.077	0.89	0.763	1.087	0.976	0.611	0.622	0.785	0.52	0.615	0.74	0.594	0.871	1.101	0.734	0.549	0.835	1.039	0.863	0.377	0.559	0.618	0.777	0.845	0.802	0.706
	1.049	0.755	0.619	0.805	0.726	0.533	0.703	0.718	1.172*	0.897	0.843	1.182	0.961	0.59	0.647	0.743	0.547	0.529	0.77	0.636	0.862	1.012	0.764	0.548	0.914	1.088	0.803	0.379	0.694	0.58	0.74	0.975	0.903	0.692
	1.159*	0.813	0.703	0.781	0.676	0.613	0.672	0.691	1.101*	0.888	0.822	1.07	1.056	0.605	0.654	0.772	0.527	0.532	0.763	0.563	0.811	0.856	0.748	0.551	0.831	1.077	0.828	0.401	0.626	0.581	0.837	0.944	0.873	0.709
	1.002	0.805	0.742	0.744	0.654	0.615	0.671	0.649	1.106*	0.91	0.745	1.078	0.968	0.558	0.583	0.749	0.532	0.601	0.768	0.634	0.882	0.927	0.719	0.568	0.833	1.092	0.881	0.388	0.642	0.678	0.719	0.83	0.856	0.759
	1.121*	0.703	0.646	0.729	0.604	0.575	0.639	0.668	1.097*	0.96	0.727	1.035	0.917	0.552	0.613	0.744	0.567	0.559	0.761	0.604	0.777	0.936	0.719	0.531	0.789	1.06	0.879	0.368	0.601	0.571	0.74	0.903	0.777	0.673
	1.126*	0.818	0.706	0.713	0.644	0.496	0.696	0.706	1.172*	0.932	0.748	1.164*	0.968	0.617	0.564	0.76	0.532	0.652	0.785	0.573	0.826	1.345*	0.706	0.534	0.799	1.174*	0.846	0.371	0.714	0.579	0.777	0.913	0.851	0.734
	1.019	0.887	0.756	0.815	0.705	0.556	0.74	0.663	1.14*	0.987	0.84	1.047	0.999	0.631	0.607	0.761	0.567	0.581	0.823	0.579	0.835	0.95	0.653	0.561	0.817	1.135*	0.932	0.373	0.596	0.638	0.736	0.916	0.79	0.725
	1.12*	0.888	0.697	0.793	0.595	0.459	0.655	0.64	1.191*	1.004	0.762	1.184*	0.944	0.654	0.615	0.749	0.505	0.595	0.8	0.657	0.911	1.023	0.681	0.585	0.861	1.16*	0.892	0.393	0.713	0.597	0.618	0.943	0.772	0.652
	1.17*	0.776	0.701	0.777	0.669	0.553	0.699	0.675	1.091	1.001	0.762	1.121*	1.029	0.598	0.566	0.787	0.551	0.605	0.755	0.664	0.866	1.012	0.664	0.579	0.824	1.144*	0.868	0.37	0.71	0.63	0.813	0.873	0.966	0.715
	1.111*	0.8	0.722	0.763	0.633	0.44	0.691	0.693	1.096	1.024	0.709	1.097	0.931	0.61	0.591	0.758	0.515	0.62	0.82	0.672	0.81	1.134*	0.67	0.549	0.777	1.097	0.938	0.367	0.61	0.628	0.807	0.903	0.881	0.701
	1.116*	0.735	0.806	0.828	0.579	0.534	0.682	0.582	1.135*	1.017	0.776	1.058	0.928	0.592	0.621	0.789	0.538	0.581	0.803	0.675	0.929	0.816	0.675	0.554	0.924	1.156*	0.891	0.393	0.647	0.622	0.724	0.927	0.815	0.712
	1.118*	0.866	0.74	0.796	0.602	0.49	0.665	0.624	1.086	0.993	0.872	1.119*	0.915	0.602	0.594	0.806	0.504	0.579	0.889	0.547	0.993	0.868	0.646	0.575	0.939	1.174*	0.957	0.351	0.619	0.643	0.775	0.842	0.832	0.72
	0.997	0.764	0.722	0.84	0.693	0.52	0.683	0.606	1.164*	0.979	0.714	1.064	0.898	0.602	0.59	0.787	0.563	0.555	0.84	0.638	0.883	0.896	0.629	0.562	0.902	1.197*	0.891	0.394	0.567	0.64	0.71	0.983	0.771	0.711
	0.998	0.959	0.682	0.789	0.622	0.499	0.727	0.633	1.166*	1.034	0.796	1.066	1.01	0.592	0.586	0.79	0.509	0.614	0.839	0.538	0.815	0.728	0.599	0.555	0.841	1.112*	0.947	0.362	0.603	0.63	0.78	0.916	0.716	0.696
[truncated: 59 more columns]
