# Supplementary material for: Anillin regulates epithelial cell mechanics by structuring the medial-apical actomyosin network
Source: eLife. 2019 Jan 31;8:e39065. doi: 10.7554/eLife.39065 (PMC6424563; doi:10.7554/eLife.39065)
Supplement: Figure 8—source data 1. [file elife-39065-fig8-data1.xlsx]

## Sheet: Sheet1
Figure 8E
Dorsal isolate elastic modulus with Anillin knockdown
Exp 1		Exp 2
Control	Anillin KD	Control	Anillin KD
40	40	31	17
58	43	31	19
67	24	59	29
46	55	60	39
60	20	37	13
71	35	64	50
45	43	47	32
		64
		33
